# Supplementary material for: Ethyl 2-{(2Z)-2-[(1-naphthyl­sulfon­yl)imino]-2,3-dihydro-1,3-thia­zol-4-yl}acetate monohydrate
Source: Acta Crystallogr Sect E Struct Rep Online. 2010 Oct 9;66(Pt 11):o2744. doi: 10.1107/S1600536810039279 (PMC3009274; doi:10.1107/S1600536810039279)
Supplement: Supplementary file 1 [file e-66-o2744-sup1.cif]

##############################################################################
###                                                                        ###
###        Electronic paper (Acta Crystallographica Section E)             ###
###                                                                        ###
##############################################################################
#                                                                            #
# This CIF contains the data in a paper accepted for publication in Acta     #
# Crystallographica Section E. It conforms to the requirements of Notes      #
# for Authors for Section E, and has been peer reviewed under the auspices   #
# of the IUCr Commission on Journals.                                        #
#                                                                            #
# Full details of the Crystallographic Information File format               #
# are given in the paper "The Crystallographic Information File (CIF):       #
# a New Standard Archive File for Crystallography" by S. R. Hall, F. H.      #
# Allen and I. D. Brown [Acta Cryst. (1991), A47, 655-685].                  #
#                                                                            #
# The current version of the core CIF dictionary is obtainable from          #
# ftp://ftp.iucr.org/pub/cif_core.dic. The current version number is 2.4.    #
#                                                                            #
# Software is freely available for graphical display of the structure(s) in  #
# this CIF.  For information consult the CIF home page http://www.iucr.org/  #
# cif/home.html                                                              #
#                                                                            #
# This file may be used for bona fide research purposes within the           #
# scientific community so long as proper attribution is given to the journal # 
# article from which it was obtained.                                        #
#                                                                            #
##############################################################################
                                             
data_I
_audit_creation_method     SHELXL-97
_chemical_name_systematic
;
Ethyl 2-{(2<i>Z</i>)-2-[(1-naphthylsulfonyl)imino]-2,3-dihydro-
1,3-thiazol-4-yl}acetate monohydrate
;
_chemical_name_common     ?
_chemical_formula_moiety     'C17 H16 N2 O4 S2, H2 O'
_chemical_formula_sum     'C17 H18 N2 O5 S2'
_chemical_formula_iupac     'C17 H16 N2 O4 S2, H2 O'
_chemical_formula_weight     394.45
_chemical_melting_point     371
_symmetry_cell_setting     orthorhombic
_symmetry_space_group_name_H-M     'P b c n'
_symmetry_space_group_name_Hall     '-P 2n 2ab '
loop_
    _symmetry_equiv_pos_as_xyz
    'X, Y, Z'
    '1/2 - X, 1/2 - Y, 1/2 + Z'
    '1/2 + X, 1/2 - Y, - Z'
    '- X, Y, 1/2 - Z'
    '- X, - Y, - Z'
    '1/2 + X, 1/2 + Y, 1/2 - Z'
    '1/2 - X, 1/2 + Y, Z'
    'X, - Y, 1/2 + Z'
_cell_length_a     29.582(6)
_cell_length_b     7.9657(17)
_cell_length_c     15.676(3)
_cell_angle_alpha     90.00
_cell_angle_beta     90.00
_cell_angle_gamma     90.00
_cell_volume     3694.0(14)
_cell_formula_units_Z     8
_cell_measurement_reflns_used     7399
_cell_measurement_theta_min     2.60
_cell_measurement_theta_max     23.63
_cell_measurement_temperature     273(2)
_exptl_crystal_description     'rectangular prism'
_exptl_crystal_colour     colourless
_exptl_crystal_size_max     0.29
_exptl_crystal_size_mid     0.21
_exptl_crystal_size_min     0.17
_exptl_crystal_density_diffrn     1.419
_exptl_crystal_density_meas     ?
_exptl_crystal_density_method     'not measured'
_exptl_crystal_F_000     1648
_exptl_absorpt_coefficient_mu     0.319
_exptl_absorpt_correction_type     multi-scan
_exptl_absorpt_process_details     '(SADABS; Sheldrick, 1996)'
_exptl_absorpt_correction_T_min     0.9132
_exptl_absorpt_correction_T_max     0.9478
_exptl_special_details
;
;
_diffrn_ambient_temperature     273(2)
_diffrn_radiation_type     MoK\a
_diffrn_radiation_wavelength     0.71073
_diffrn_radiation_source     'fine-focus sealed tube'
_diffrn_radiation_monochromator     graphite
_diffrn_measurement_device_type     'Bruker SMART APEX CCD area detector'
_diffrn_measurement_method     'phi and omega scans'
_diffrn_detector_area_resol_mean     8.3
_diffrn_reflns_number     33131
_diffrn_reflns_av_R_equivalents     0.0563
_diffrn_reflns_av_sigmaI/netI     0.0361
_diffrn_reflns_theta_min     1.38
_diffrn_reflns_theta_max     25.00
_diffrn_reflns_theta_full     25.00
_diffrn_measured_fraction_theta_max     1.000
_diffrn_measured_fraction_theta_full     1.000
_diffrn_reflns_limit_h_min     -35
_diffrn_reflns_limit_h_max     35
_diffrn_reflns_limit_k_min     -9
_diffrn_reflns_limit_k_max     9
_diffrn_reflns_limit_l_min     -18
_diffrn_reflns_limit_l_max     18
_diffrn_standards_number     0
_diffrn_standards_interval_count     .
_diffrn_standards_interval_time     .
_diffrn_standards_decay_%     ?
_refine_special_details
;
Refinement of <i>F</i>^2^ against ALL reflections. The weighted <i>R</i>-factor
<i>wR</i> and goodness of fit <i>S</i> are based on <i>F</i>^2^, conventional
<i>R</i>-factors <i>R</i> are based on <i>F</i>, with <i>F</i> set to zero for
negative <i>F</i>^2^. The threshold expression of <i>F</i>^2^ >
\s(<i>F</i>^2^) is used only for calculating <i>R</i>-factors(gt) <i>etc</i>.
and is not relevant to the choice of reflections for refinement.
<i>R</i>-factors based on <i>F</i>^2^ are statistically about twice as large
as those based on <i>F</i>, and <i>R</i>- factors based on ALL data will be
even larger.
;
_reflns_number_total     3255
_reflns_number_gt     2488
_reflns_threshold_expression     >2sigma(I)
_refine_ls_structure_factor_coef     Fsqd
_refine_ls_matrix_type     full
_refine_ls_R_factor_all     0.0644
_refine_ls_R_factor_gt     0.0477
_refine_ls_wR_factor_gt     0.1264
_refine_ls_wR_factor_ref     0.1430
_refine_ls_goodness_of_fit_ref     1.085
_refine_ls_restrained_S_all     1.085
_refine_ls_number_reflns     3255
_refine_ls_number_parameters     236
_refine_ls_number_restraints     0
_refine_ls_hydrogen_treatment     constr
_refine_ls_weighting_scheme     calc
_refine_ls_weighting_details
         'calc w=1/[\s^2^(Fo^2^)+(0.0753P)^2^+1.2945P] where P=(Fo^2^+2Fc^2^)/3'
_atom_sites_solution_hydrogens     geom
_atom_sites_solution_primary     direct
_atom_sites_solution_secondary     difmap
_refine_ls_shift/su_max     0.001
_refine_ls_shift/su_mean     0.000
_refine_diff_density_max     0.389
_refine_diff_density_min     -0.266
_refine_ls_extinction_method     none
_refine_ls_extinction_coef     ?
loop_
    _atom_type_symbol
    _atom_type_description
    _atom_type_scat_dispersion_real
    _atom_type_scat_dispersion_imag
    _atom_type_scat_source
    'C' 'C' 0.0033 0.0016
                         'International Tables Vol C Tables 4.2.6.8 and 6.1.1.4'
    'H' 'H' 0.0000 0.0000
                         'International Tables Vol C Tables 4.2.6.8 and 6.1.1.4'
    'N' 'N' 0.0061 0.0033
                         'International Tables Vol C Tables 4.2.6.8 and 6.1.1.4'
    'O' 'O' 0.0106 0.0060
                         'International Tables Vol C Tables 4.2.6.8 and 6.1.1.4'
    'S' 'S' 0.1246 0.1234
                         'International Tables Vol C Tables 4.2.6.8 and 6.1.1.4'
_computing_data_collection     'SMART (Bruker, 2000)'
_computing_cell_refinement     'SAINT-Plus-NT (Bruker, 2001)'
_computing_data_reduction     'SAINT-Plus-NT (Bruker, 2001)'
_computing_structure_solution     'SHELXTL-NT (Sheldrick, 2008)'
_computing_structure_refinement     'SHELXTL-NT (Sheldrick, 2008)'
_computing_molecular_graphics     'SHELXTL-NT (Sheldrick, 2008)'
_computing_publication_material
;
PLATON (Spek, 2009), DIAMOND (Bergerhoff <i>et al.</i>, 1996)
and
publCIF (Westrip, 2010)
;
loop_
    _atom_site_type_symbol
    _atom_site_label
    _atom_site_fract_x
    _atom_site_fract_y
    _atom_site_fract_z
    _atom_site_U_iso_or_equiv
    _atom_site_adp_type
    _atom_site_calc_flag
    _atom_site_refinement_flags
    _atom_site_occupancy
    _atom_site_disorder_assembly
    _atom_site_disorder_group
    C C1 0.30111(9) 1.0099(3) -0.01807(17) 0.0476(7) Uani d . 1 . .
    C C2 0.27124(10) 1.0650(4) 0.0426(2) 0.0579(8) Uani d . 1 . .
    H H2 0.2818 1.1180 0.0915 0.069 Uiso calc R 1 . .
    C C3 0.22466(11) 1.0411(4) 0.0306(3) 0.0694(9) Uani d . 1 . .
    H H3 0.2044 1.0776 0.0719 0.083 Uiso calc R 1 . .
    C C4 0.20921(10) 0.9652(4) -0.0408(2) 0.0679(9) Uani d . 1 . .
    H H4 0.1782 0.9534 -0.0487 0.081 Uiso calc R 1 . .
    C C5 0.23901(10) 0.9033(4) -0.1037(2) 0.0562(8) Uani d . 1 . .
    C C6 0.22292(12) 0.8195(5) -0.1765(2) 0.0724(10) Uani d . 1 . .
    H H6 0.1919 0.8057 -0.1838 0.087 Uiso calc R 1 . .
    C C7 0.25155(14) 0.7585(5) -0.2363(2) 0.0794(11) Uani d . 1 . .
    H H7 0.2402 0.7041 -0.2842 0.095 Uiso calc R 1 . .
    C C8 0.29822(13) 0.7776(5) -0.2257(2) 0.0733(9) Uani d . 1 . .
    H H8 0.3178 0.7355 -0.2669 0.088 Uiso calc R 1 . .
    C C9 0.31544(11) 0.8571(4) -0.15595(18) 0.0573(7) Uani d . 1 . .
    H H9 0.3466 0.8675 -0.1499 0.069 Uiso calc R 1 . .
    C C10 0.28653(9) 0.9240(3) -0.09264(18) 0.0484(7) Uani d . 1 . .
    C C11 0.38848(8) 0.8134(3) 0.08417(17) 0.0433(6) Uani d . 1 . .
    C C12 0.40857(8) 0.5962(3) 0.17449(16) 0.0436(6) Uani d . 1 . .
    C C13 0.39714(10) 0.7109(4) 0.23161(18) 0.0557(7) Uani d . 1 . .
    H H13 0.3984 0.6930 0.2902 0.067 Uiso calc R 1 . .
    C C14 0.42320(9) 0.4204(3) 0.18915(18) 0.0496(7) Uani d . 1 . .
    H H14A 0.4013 0.3457 0.1630 0.060 Uiso calc R 1 . .
    H H14B 0.4230 0.3986 0.2500 0.060 Uiso calc R 1 . .
    C C15 0.46919(9) 0.3790(4) 0.15489(18) 0.0508(7) Uani d . 1 . .
    C C16 0.51735(11) 0.1490(5) 0.1211(3) 0.0821(11) Uani d . 1 . .
    H H16A 0.5425 0.1802 0.1575 0.099 Uiso calc R 1 . .
    H H16B 0.5228 0.1929 0.0643 0.099 Uiso calc R 1 . .
    C C17 0.51244(15) -0.0349(5) 0.1183(3) 0.1036(14) Uani d . 1 . .
    H H17A 0.5089 -0.0774 0.1752 0.155 Uiso calc R 1 . .
    H H17B 0.5389 -0.0835 0.0928 0.155 Uiso calc R 1 . .
    H H17C 0.4863 -0.0637 0.0850 0.155 Uiso calc R 1 . .
    N N1 0.38373(7) 0.8826(3) 0.00845(14) 0.0499(6) Uani d . 1 . .
    N N2 0.40331(7) 0.6559(3) 0.09207(13) 0.0428(5) Uani d . 1 . .
    H H2A 0.4093 0.5947 0.0483 0.051 Uiso calc R 1 . .
    O O1 0.36124(7) 1.1601(2) 0.07509(14) 0.0648(6) Uani d . 1 . .
    O O2 0.37576(7) 1.1370(3) -0.07715(14) 0.0639(6) Uani d . 1 . .
    O O3 0.49668(8) 0.4789(3) 0.13212(19) 0.0858(8) Uani d . 1 . .
    O O4 0.47548(7) 0.2156(3) 0.15495(15) 0.0698(6) Uani d . 1 . .
    O O5 0.57738(8) 0.5513(3) 0.04480(16) 0.0876(8) Uani d . 1 . .
    H H5A 0.5842 0.6535 0.0484 0.131 Uiso d R 1 . .
    H H5B 0.5518 0.5450 0.0679 0.131 Uiso d R 1 . .
    S S1 0.35869(2) 1.05939(9) -0.00081(5) 0.0514(2) Uani d . 1 . .
    S S2 0.37963(3) 0.89724(10) 0.18608(5) 0.0577(3) Uani d . 1 . .
loop_
    _atom_site_aniso_label
    _atom_site_aniso_U_11
    _atom_site_aniso_U_22
    _atom_site_aniso_U_33
    _atom_site_aniso_U_12
    _atom_site_aniso_U_13
    _atom_site_aniso_U_23
    C1 0.0426(14) 0.0430(14) 0.0572(16) -0.0020(12) -0.0018(12) 0.0115(13)
    C2 0.0547(18) 0.0499(17) 0.0692(19) 0.0008(13) 0.0047(15) 0.0069(15)
    C3 0.0510(18) 0.063(2) 0.094(3) 0.0032(15) 0.0181(18) 0.0091(19)
    C4 0.0385(15) 0.067(2) 0.098(3) -0.0065(14) 0.0017(17) 0.023(2)
    C5 0.0482(17) 0.0538(17) 0.0665(18) -0.0140(13) -0.0068(14) 0.0201(15)
    C6 0.062(2) 0.074(2) 0.082(2) -0.0258(18) -0.0198(19) 0.026(2)
    C7 0.097(3) 0.078(2) 0.063(2) -0.034(2) -0.019(2) 0.0146(19)
    C8 0.087(3) 0.075(2) 0.058(2) -0.0155(19) 0.0034(18) 0.0084(17)
    C9 0.0561(17) 0.0624(19) 0.0534(17) -0.0079(14) 0.0026(14) 0.0120(15)
    C10 0.0447(15) 0.0450(15) 0.0555(16) -0.0063(12) -0.0026(13) 0.0184(13)
    C11 0.0314(12) 0.0479(15) 0.0505(16) -0.0008(11) -0.0009(11) -0.0038(12)
    C12 0.0347(13) 0.0540(17) 0.0422(14) 0.0008(11) 0.0002(11) 0.0044(12)
    C13 0.0617(17) 0.0663(19) 0.0391(15) 0.0072(15) 0.0040(13) 0.0001(14)
    C14 0.0413(15) 0.0563(17) 0.0512(16) 0.0022(12) 0.0036(12) 0.0065(13)
    C15 0.0423(15) 0.0605(19) 0.0494(16) 0.0001(14) -0.0031(12) -0.0024(14)
    C16 0.0498(18) 0.092(3) 0.105(3) 0.0127(17) 0.0076(18) -0.036(2)
    C17 0.088(3) 0.086(3) 0.137(4) 0.028(2) 0.028(3) -0.019(3)
    N1 0.0469(13) 0.0547(14) 0.0480(13) 0.0037(11) -0.0023(10) 0.0069(11)
    N2 0.0409(12) 0.0480(13) 0.0395(11) 0.0024(10) 0.0001(9) -0.0034(9)
    O1 0.0653(14) 0.0492(12) 0.0798(15) 0.0002(9) -0.0171(11) -0.0087(11)
    O2 0.0493(11) 0.0649(13) 0.0774(14) -0.0120(10) -0.0017(10) 0.0266(11)
    O3 0.0549(13) 0.0784(16) 0.124(2) -0.0084(13) 0.0285(13) -0.0052(15)
    O4 0.0510(12) 0.0629(14) 0.0955(17) 0.0114(10) 0.0146(11) -0.0053(12)
    O5 0.0865(17) 0.0755(16) 0.1008(18) -0.0314(13) 0.0476(14) -0.0389(14)
    S1 0.0429(4) 0.0474(4) 0.0641(5) -0.0047(3) -0.0060(3) 0.0101(3)
    S2 0.0665(5) 0.0547(5) 0.0520(4) 0.0092(4) 0.0064(3) -0.0083(3)
_geom_special_details
;
All e.s.d.'s (except the e.s.d. in the dihedral angle between two l.s. planes)
are estimated using the full covariance matrix. The cell e.s.d.'s are taken
into account individually in the estimation of e.s.d.'s in distances, angles
and torsion angles; correlations between e.s.d.'s in cell parameters are only
used when they are defined by crystal symmetry. An approximate (isotropic)
treatment of cell e.s.d.'s is used for estimating e.s.d.'s involving l.s.
planes.
;
loop_
    _geom_bond_atom_site_label_1
    _geom_bond_atom_site_label_2
    _geom_bond_site_symmetry_2
    _geom_bond_distance
    _geom_bond_publ_flag
    C1 C2 . 1.370(4) ?
    C1 C10 . 1.421(4) ?
    C1 S1 . 1.769(3) ?
    C2 C3 . 1.404(4) ?
    C2 H2 . 0.9300 ?
    C3 C4 . 1.352(5) ?
    C3 H3 . 0.9300 ?
    C4 C5 . 1.411(5) ?
    C4 H4 . 0.9300 ?
    C5 C6 . 1.406(4) ?
    C5 C10 . 1.426(4) ?
    C6 C7 . 1.353(5) ?
    C6 H6 . 0.9300 ?
    C7 C8 . 1.399(5) ?
    C7 H7 . 0.9300 ?
    C8 C9 . 1.363(4) ?
    C8 H8 . 0.9300 ?
    C9 C10 . 1.414(4) ?
    C9 H9 . 0.9300 ?
    C11 N1 . 1.316(3) ?
    C11 N2 . 1.335(3) ?
    C11 S2 . 1.751(3) ?
    C12 C13 . 1.323(4) ?
    C12 N2 . 1.385(3) ?
    C12 C14 . 1.484(4) ?
    C13 S2 . 1.727(3) ?
    C13 H13 . 0.9300 ?
    C14 C15 . 1.499(4) ?
    C14 H14A . 0.9700 ?
    C14 H14B . 0.9700 ?
    C15 O3 . 1.193(3) ?
    C15 O4 . 1.315(3) ?
    C16 O4 . 1.448(4) ?
    C16 C17 . 1.473(5) ?
    C16 H16A . 0.9700 ?
    C16 H16B . 0.9700 ?
    C17 H17A . 0.9600 ?
    C17 H17B . 0.9600 ?
    C17 H17C . 0.9600 ?
    N1 S1 . 1.598(2) ?
    N2 H2A . 0.8600 ?
    O1 S1 . 1.437(2) ?
    O2 S1 . 1.439(2) ?
    O5 H5A . 0.8399 ?
    O5 H5B . 0.8400 ?
loop_
    _geom_angle_atom_site_label_1
    _geom_angle_atom_site_label_2
    _geom_angle_atom_site_label_3
    _geom_angle_site_symmetry_1
    _geom_angle_site_symmetry_3
    _geom_angle
    _geom_angle_publ_flag
    C2 C1 C10 . . 121.9(3) ?
    C2 C1 S1 . . 116.3(2) ?
    C10 C1 S1 . . 121.7(2) ?
    C1 C2 C3 . . 119.8(3) ?
    C1 C2 H2 . . 120.1 ?
    C3 C2 H2 . . 120.1 ?
    C4 C3 C2 . . 120.2(3) ?
    C4 C3 H3 . . 119.9 ?
    C2 C3 H3 . . 119.9 ?
    C3 C4 C5 . . 121.5(3) ?
    C3 C4 H4 . . 119.2 ?
    C5 C4 H4 . . 119.2 ?
    C6 C5 C4 . . 121.4(3) ?
    C6 C5 C10 . . 119.2(3) ?
    C4 C5 C10 . . 119.4(3) ?
    C7 C6 C5 . . 121.4(3) ?
    C7 C6 H6 . . 119.3 ?
    C5 C6 H6 . . 119.3 ?
    C6 C7 C8 . . 119.8(3) ?
    C6 C7 H7 . . 120.1 ?
    C8 C7 H7 . . 120.1 ?
    C9 C8 C7 . . 120.9(3) ?
    C9 C8 H8 . . 119.5 ?
    C7 C8 H8 . . 119.5 ?
    C8 C9 C10 . . 120.8(3) ?
    C8 C9 H9 . . 119.6 ?
    C10 C9 H9 . . 119.6 ?
    C9 C10 C1 . . 125.1(3) ?
    C9 C10 C5 . . 117.9(3) ?
    C1 C10 C5 . . 117.0(3) ?
    N1 C11 N2 . . 120.8(2) ?
    N1 C11 S2 . . 130.3(2) ?
    N2 C11 S2 . . 108.83(19) ?
    C13 C12 N2 . . 111.4(2) ?
    C13 C12 C14 . . 128.4(2) ?
    N2 C12 C14 . . 120.1(2) ?
    C12 C13 S2 . . 113.0(2) ?
    C12 C13 H13 . . 123.5 ?
    S2 C13 H13 . . 123.5 ?
    C12 C14 C15 . . 114.6(2) ?
    C12 C14 H14A . . 108.6 ?
    C15 C14 H14A . . 108.6 ?
    C12 C14 H14B . . 108.6 ?
    C15 C14 H14B . . 108.6 ?
    H14A C14 H14B . . 107.6 ?
    O3 C15 O4 . . 124.4(3) ?
    O3 C15 C14 . . 125.4(3) ?
    O4 C15 C14 . . 110.2(2) ?
    O4 C16 C17 . . 106.9(3) ?
    O4 C16 H16A . . 110.3 ?
    C17 C16 H16A . . 110.3 ?
    O4 C16 H16B . . 110.3 ?
    C17 C16 H16B . . 110.3 ?
    H16A C16 H16B . . 108.6 ?
    C16 C17 H17A . . 109.5 ?
    C16 C17 H17B . . 109.5 ?
    H17A C17 H17B . . 109.5 ?
    C16 C17 H17C . . 109.5 ?
    H17A C17 H17C . . 109.5 ?
    H17B C17 H17C . . 109.5 ?
    C11 N1 S1 . . 120.0(2) ?
    C11 N2 C12 . . 116.5(2) ?
    C11 N2 H2A . . 121.8 ?
    C12 N2 H2A . . 121.8 ?
    C15 O4 C16 . . 118.9(3) ?
    H5A O5 H5B . . 104.1 ?
    O1 S1 O2 . . 115.50(13) ?
    O1 S1 N1 . . 113.12(12) ?
    O2 S1 N1 . . 106.95(13) ?
    O1 S1 C1 . . 107.55(13) ?
    O2 S1 C1 . . 107.85(13) ?
    N1 S1 C1 . . 105.29(12) ?
    C13 S2 C11 . . 90.25(13) ?
loop_
    _geom_torsion_atom_site_label_1
    _geom_torsion_atom_site_label_2
    _geom_torsion_atom_site_label_3
    _geom_torsion_atom_site_label_4
    _geom_torsion_site_symmetry_1
    _geom_torsion_site_symmetry_2
    _geom_torsion_site_symmetry_3
    _geom_torsion_site_symmetry_4
    _geom_torsion
    _geom_torsion_publ_flag
    C10 C1 C2 C3 . . . . -1.8(4) ?
    S1 C1 C2 C3 . . . . 175.5(2) ?
    C1 C2 C3 C4 . . . . -0.5(5) ?
    C2 C3 C4 C5 . . . . 2.1(5) ?
    C3 C4 C5 C6 . . . . 177.9(3) ?
    C3 C4 C5 C10 . . . . -1.3(4) ?
    C4 C5 C6 C7 . . . . -179.3(3) ?
    C10 C5 C6 C7 . . . . -0.1(5) ?
    C5 C6 C7 C8 . . . . 0.4(5) ?
    C6 C7 C8 C9 . . . . 0.0(5) ?
    C7 C8 C9 C10 . . . . -0.7(5) ?
    C8 C9 C10 C1 . . . . -179.5(3) ?
    C8 C9 C10 C5 . . . . 0.9(4) ?
    C2 C1 C10 C9 . . . . -177.0(3) ?
    S1 C1 C10 C9 . . . . 5.7(4) ?
    C2 C1 C10 C5 . . . . 2.5(4) ?
    S1 C1 C10 C5 . . . . -174.7(2) ?
    C6 C5 C10 C9 . . . . -0.5(4) ?
    C4 C5 C10 C9 . . . . 178.6(3) ?
    C6 C5 C10 C1 . . . . 179.9(3) ?
    C4 C5 C10 C1 . . . . -1.0(4) ?
    N2 C12 C13 S2 . . . . -0.2(3) ?
    C14 C12 C13 S2 . . . . -177.1(2) ?
    C13 C12 C14 C15 . . . . -121.0(3) ?
    N2 C12 C14 C15 . . . . 62.3(3) ?
    C12 C14 C15 O3 . . . . 14.1(4) ?
    C12 C14 C15 O4 . . . . -167.2(2) ?
    N2 C11 N1 S1 . . . . 170.26(19) ?
    S2 C11 N1 S1 . . . . -11.7(3) ?
    N1 C11 N2 C12 . . . . 178.0(2) ?
    S2 C11 N2 C12 . . . . -0.4(3) ?
    C13 C12 N2 C11 . . . . 0.4(3) ?
    C14 C12 N2 C11 . . . . 177.6(2) ?
    O3 C15 O4 C16 . . . . -3.5(5) ?
    C14 C15 O4 C16 . . . . 177.7(3) ?
    C17 C16 O4 C15 . . . . -172.3(3) ?
    C11 N1 S1 O1 . . . . 26.1(3) ?
    C11 N1 S1 O2 . . . . 154.4(2) ?
    C11 N1 S1 C1 . . . . -91.0(2) ?
    C2 C1 S1 O1 . . . . -3.2(2) ?
    C10 C1 S1 O1 . . . . 174.1(2) ?
    C2 C1 S1 O2 . . . . -128.4(2) ?
    C10 C1 S1 O2 . . . . 48.9(2) ?
    C2 C1 S1 N1 . . . . 117.7(2) ?
    C10 C1 S1 N1 . . . . -65.0(2) ?
    C12 C13 S2 C11 . . . . 0.0(2) ?
    N1 C11 S2 C13 . . . . -177.9(3) ?
    N2 C11 S2 C13 . . . . 0.27(19) ?
loop_
    _geom_hbond_atom_site_label_D
    _geom_hbond_atom_site_label_H
    _geom_hbond_atom_site_label_A
    _geom_hbond_site_symmetry_A
    _geom_hbond_distance_DH
    _geom_hbond_distance_HA
    _geom_hbond_distance_DA
    _geom_hbond_angle_DHA
    N2 H2A O5 5_665 0.86 1.91 2.767(3) 177
    O5 H5A O2 5_675 0.84 2.10 2.889(3) 157
    C13 H13 O2 8_575 0.93 2.57 3.295(4) 135
    C14 H14A O1 1_545 0.97 2.34 3.295(3) 167
    C17 H17B O2 5_665 0.96 2.57 3.466(5) 155
data_global
_journal_date_recd_electronic     2010-09-29
_journal_date_accepted     2010-09-30
_journal_name_full     'Acta Crystallographica, Section E'
_journal_year     2010
_journal_volume     66
_journal_issue     11
_journal_page_first     o2744
_journal_page_last     o2744
_journal_paper_category     QO
_journal_coeditor_code     JH2215
_publ_contact_author_name     'Hugo Tlahuext'
_publ_contact_author_address
;
Centro de Investigaciones Qu\'imicas
Universidad Aut\'onoma del Estado de Morelos. Av. Universidad 1001 Col.
Chamilpa
CP 62100
Cuernavaca Mor.
M\'exico
;
_publ_contact_author_email     'tlahuext@ciq.uaem.mx'
_publ_contact_author_fax     '52 777 3297997'
_publ_contact_author_phone     '52 777 3297997'
_publ_section_title
;\
Ethyl 2-{(2<i>Z</i>)-2-[(1-naphthylsulfonyl)imino]-2,3-dihydro-\
1,3-thiazol-4-yl}acetate monohydrate
;
loop_
    _publ_author_name
    _publ_author_footnote
    _publ_author_address
    'Navarrete-V\'azquez, Gabriel' .
;
Facultad de Farmacia
Universidad Aut\'onoma del Estado de Morelos
Av. Universidad 1001 Col Chamilpa CP 62209
Cuernavaca Mor.
Mexico
;
    'Morales-Vilchis, Guadalupe' .
;
Facultad de Farmacia
Universidad Aut\'onoma del Estado de Morelos
Av. Universidad 1001 Col Chamilpa CP 62209
Cuernavaca Mor.
Mexico
;
    'Estrada-Soto, Samuel' .
;
Facultad de Farmacia
Universidad Aut\'onoma del Estado de Morelos
Av. Universidad 1001 Col Chamilpa CP 62209
Cuernavaca Mor.
Mexico
;
    'Rodr\'iguez-L\'opez, Ver\'onica' .
;
Facultad de Farmacia
Universidad Aut\'onoma del Estado de Morelos
Av. Universidad 1001 Col Chamilpa CP 62209
Cuernavaca Mor.
Mexico
;
    'Tlahuext, Hugo' .
;
Centro de Investigaciones Qu\'imicas
Universidad Aut\'onoma del Estado de Morelos. Av. Universidad 1001 Col.
Chamilpa
CP 62209
Cuernavaca Mor.
Mexico
;
_publ_section_synopsis     .
