# Supplementary material for: Ethyl 2-{(2Z)-2-[(1-naphthyl­sulfon­yl)imino]-2,3-dihydro-1,3-thia­zol-4-yl}acetate monohydrate
Source: Acta Crystallogr Sect E Struct Rep Online. 2010 Oct 9;66(Pt 11):o2744. doi: 10.1107/S1600536810039279 (PMC3009274; doi:10.1107/S1600536810039279)
Supplement: Supplementary file 2 [file e-66-o2744-Isup2.hkl]

# 
# h,k,l, Fc-squared, Fo-squared, sigma(Fo-squared) and status flag 
# 
data_I
_shelx_title ' HUGO in Pbcn' 
_shelx_refln_list_code          4 
_shelx_F_calc_maximum      350.92 
_exptl_crystal_F_000      1648.00 
_reflns_d_resolution_high  0.8409 
 
loop_ 
 _symmetry_equiv_pos_as_xyz 
 'x, y, z' 
 '-x+1/2, -y+1/2, z+1/2' 
 '-x, y, -z+1/2' 
 'x+1/2, -y+1/2, -z' 
 '-x, -y, -z' 
 'x-1/2, y-1/2, -z-1/2' 
 'x, -y, z-1/2' 
 '-x-1/2, y-1/2, z' 
 
_cell_length_a    29.5823 
_cell_length_b     7.9657 
_cell_length_c    15.6763 
_cell_angle_alpha  90.000 
_cell_angle_beta   90.000 
_cell_angle_gamma  90.000 
 
_shelx_F_squared_multiplier     1.000 
 
loop_ 
 _refln_index_h 
 _refln_index_k 
 _refln_index_l 
 _refln_F_squared_calc 
 _refln_F_squared_meas 
 _refln_F_squared_sigma 
 _refln_observed_status 
   2   0   0     1752.64       -1.22      4.14 o 
   4   0   0     6358.03     6825.74    269.83 o 
   6   0   0     9249.93     9904.74    384.77 o 
   8   0   0   123143.71   118659.32   4631.47 o 
  10   0   0    42040.70    46686.89   1826.87 o 
  12   0   0    15044.55    17530.55    685.41 o 
  14   0   0     4947.79     4839.76    190.37 o 
  16   0   0      160.36      184.11     11.33 o 
  18   0   0     3506.49     3548.71    137.89 o 
  20   0   0     1824.30     1900.49     75.92 o 
  22   0   0       10.07       16.06     10.86 o 
  24   0   0      138.93       94.72     12.36 o 
  26   0   0        8.12       31.06     14.73 o 
  28   0   0      282.63      213.47     29.95 o 
  30   0   0      108.64       75.34     29.92 o 
  32   0   0      137.28      129.01     32.55 o 
  34   0   0      465.65      348.55     46.41 o 
   1   1   0     7759.03     8372.20    232.20 o 
   3   1   0    65663.10    68878.99   2043.37 o 
   5   1   0        2.44        9.92      2.73 o 
   7   1   0    99235.20    94730.30   2517.99 o 
   9   1   0     4626.09     5161.16    143.96 o 
  11   1   0    35623.04    36639.11   1015.01 o 
  13   1   0    23581.12    26537.25    734.43 o 
  15   1   0     9525.28    10222.85    283.32 o 
  17   1   0      609.64      504.39     16.22 o 
  19   1   0      877.72      940.22     41.34 o 
  21   1   0      251.71      279.23     11.52 o 
  23   1   0      879.69      834.96     27.73 o 
  25   1   0      530.06      503.15     23.65 o 
  27   1   0       11.92        9.97     11.65 o 
  29   1   0      271.43      239.87     22.27 o 
  31   1   0      706.06      589.81     42.30 o 
  33   1   0      144.33       97.77     26.50 o 
   0   2   0    23628.37    26428.99   1037.90 o 
   2   2   0       23.64        1.23      5.39 o 
   4   2   0      676.40      844.60     24.52 o 
   6   2   0     1245.27     1099.15     31.53 o 
   8   2   0        5.52       -1.97      2.93 o 
  10   2   0      668.12      693.81     20.57 o 
  12   2   0       87.43       86.27      5.20 o 
  14   2   0    26913.80    28611.26    793.75 o 
  16   2   0      413.33      405.90     16.01 o 
  18   2   0       14.06       24.05      6.86 o 
  20   2   0       17.00       -1.52      8.82 o 
  22   2   0     1471.08     1408.70     48.96 o 
  24   2   0      451.49      484.09     21.76 o 
  26   2   0      381.35      358.36     32.43 o 
  28   2   0      202.22      186.96     16.57 o 
  30   2   0        4.19       12.24     17.32 o 
  32   2   0      240.54      275.28     36.14 o 
  34   2   0      140.13      152.80     42.82 o 
   1   3   0    10853.65    11431.11    317.26 o 
   3   3   0      272.28      263.50     12.19 o 
   5   3   0      153.62      167.63      6.88 o 
   7   3   0     8616.41     9244.59    257.11 o 
   9   3   0     2193.44     2293.80     65.01 o 
  11   3   0      330.80      339.12     10.91 o 
  13   3   0     1415.07     1342.53     39.16 o 
  15   3   0     3804.39     3947.16    118.19 o 
  17   3   0     3339.08     3120.92    107.69 o 
  19   3   0      272.58      248.98     19.25 o 
  21   3   0     3271.95     3159.70    107.39 o 
  23   3   0      153.05      160.97     13.67 o 
  25   3   0      822.15      803.21     56.39 o 
  27   3   0       98.76      119.94     16.15 o 
  29   3   0      343.78      401.90     26.86 o 
  31   3   0      192.77      172.28     22.96 o 
  33   3   0      129.62       66.06     30.23 o 
   0   4   0     9774.75    10536.86    412.44 o 
   2   4   0      360.22      406.03     17.31 o 
   4   4   0    26629.37    28351.01    735.28 o 
   6   4   0     2287.66     2440.09     68.58 o 
   8   4   0     4894.89     5138.98    143.41 o 
  10   4   0      126.76      104.48      7.42 o 
  12   4   0     3325.42     3098.27     81.79 o 
  14   4   0     1847.29     1829.69     62.38 o 
  16   4   0      502.46      473.85     20.24 o 
  18   4   0      118.58      133.39     16.64 o 
  20   4   0     2525.70     2293.47     78.12 o 
  22   4   0        0.18       -0.50     15.97 o 
  24   4   0      144.08      131.31     17.38 o 
  26   4   0       83.00       73.47     18.49 o 
  28   4   0       95.07       84.36     20.98 o 
  30   4   0      290.51      313.93     48.96 o 
   1   5   0      359.77      327.42     13.67 o 
   3   5   0     4343.31     4157.00    122.79 o 
   5   5   0     1426.25     1345.42     38.94 o 
   7   5   0     2009.72     1917.17     55.02 o 
   9   5   0     5083.06     4855.50    135.63 o 
  11   5   0     1064.16      905.25     32.40 o 
  13   5   0      120.60      108.10      9.97 o 
  15   5   0      436.56      461.39     19.70 o 
  17   5   0     2936.90     2624.44     90.04 o 
  19   5   0      763.10      689.67     33.33 o 
  21   5   0      129.44      145.22     17.92 o 
  23   5   0      562.65      487.35     28.47 o 
  25   5   0        6.28        1.79     18.74 o 
  27   5   0      270.33      304.89     34.57 o 
  29   5   0      195.36      232.31     26.00 o 
   0   6   0     1644.69     1562.94     65.99 o 
   2   6   0      293.22      302.96     22.92 o 
   4   6   0      221.06      168.04     10.20 o 
   6   6   0     1325.88     1205.69     36.82 o 
   8   6   0      440.86      426.33     18.10 o 
  10   6   0      858.18      814.23     29.50 o 
  12   6   0        0.95        4.81      9.88 o 
  14   6   0      106.10      114.18     16.51 o 
  16   6   0       21.08       27.78     14.76 o 
  18   6   0       52.25       34.42     22.66 o 
  20   6   0      174.78      124.30     20.05 o 
  22   6   0       51.28       52.87     25.11 o 
  24   6   0       15.61       16.40     20.15 o 
  26   6   0       72.64       46.43     24.71 o 
   1   7   0       92.49       96.88     14.24 o 
   3   7   0        0.13        9.54     10.70 o 
   5   7   0      175.86      151.09     17.34 o 
   7   7   0      518.48      462.61     22.53 o 
   9   7   0      134.21      115.08     16.31 o 
  11   7   0      500.34      430.98     29.25 o 
  13   7   0       50.92       86.54     17.11 o 
  15   7   0       20.74       18.12     17.52 o 
  17   7   0      521.76      521.28     44.33 o 
  19   7   0      260.27      233.42     23.99 o 
  21   7   0       37.79       47.82     22.60 o 
  23   7   0        3.28       -5.48     24.07 o 
   0   8   0      270.55      256.41     24.97 o 
   2   8   0       97.59      112.44     15.78 o 
   4   8   0       81.35       61.07     18.68 o 
   6   8   0       21.74       20.36     17.54 o 
   8   8   0        9.72      -15.19     26.40 o 
  10   8   0      346.60      323.67     25.99 o 
  12   8   0       12.46       28.71     22.66 o 
  14   8   0     1103.52     1021.84     49.64 o 
  16   8   0      518.60      494.90     32.42 o 
  18   8   0        0.08        5.43     25.41 o 
   1   9   0        0.23      -32.14     37.78 o 
   3   9   0       20.17       24.28     25.12 o 
   5   9   0       11.51       11.75     25.03 o 
   7   9   0      310.48      412.19     76.07 o 
   9   9   0      112.41       95.93     38.29 o 
   1   1   1       24.04       17.51      5.40 o 
   2   1   1      114.71      105.06      2.67 o 
   3   1   1    11155.20    12169.65    263.28 o 
   4   1   1      995.84     1001.76     21.96 o 
   5   1   1    56152.85    59137.60   1296.65 o 
   6   1   1      968.61      974.41     21.19 o 
   7   1   1      186.69      177.77      5.08 o 
   8   1   1    10430.56    10928.92    221.83 o 
   9   1   1    16513.79    17325.08    340.12 o 
  10   1   1     1910.01     1915.77     38.29 o 
  11   1   1       25.07       63.74     10.03 o 
  12   1   1    14686.02    15005.74    295.13 o 
  13   1   1      233.47      213.03      7.89 o 
  14   1   1       85.76      116.27      4.63 o 
  15   1   1      888.20      949.76     19.83 o 
  16   1   1     4797.27     4635.66     92.03 o 
  17   1   1     4843.68     5257.64    104.06 o 
  18   1   1      332.94      366.60     11.80 o 
  19   1   1     1498.01     1514.28     31.60 o 
  20   1   1     2720.88     2768.64     55.20 o 
  21   1   1       28.16       42.49      5.10 o 
  22   1   1       36.89       58.69      5.38 o 
  23   1   1      259.95      242.77      9.05 o 
  24   1   1       27.06       41.26      7.29 o 
  25   1   1      210.79      238.65     10.33 o 
  26   1   1      135.05      167.32      9.60 o 
  27   1   1        3.65       -0.69      9.03 o 
  28   1   1      285.22      302.39     14.23 o 
  29   1   1      117.54      127.43     15.00 o 
  30   1   1       68.73       60.13     13.00 o 
  31   1   1       48.98       53.64     15.61 o 
  32   1   1       25.16       34.78     16.86 o 
  33   1   1       26.69       25.55     18.16 o 
  34   1   1       58.63       61.63     20.99 o 
   0   2   1     2870.84     3243.20     90.46 o 
   1   2   1        9.87       11.35      3.68 o 
   2   2   1    13131.12    14296.08    280.20 o 
   3   2   1      410.16      427.49      8.96 o 
   4   2   1    11410.77    12257.05    231.66 o 
   5   2   1    12734.13    13281.63    260.56 o 
   6   2   1      326.89      344.94      8.33 o 
   7   2   1      574.83      558.83     11.86 o 
   8   2   1     6499.96     6799.68    133.43 o 
   9   2   1     5796.90     5893.94    115.70 o 
  10   2   1      343.32      380.22      8.69 o 
  11   2   1     2561.44     2541.73     49.06 o 
  12   2   1     3698.11     3470.91     68.83 o 
  13   2   1     2446.65     2578.57     49.66 o 
  14   2   1      204.74      204.01      8.87 o 
  15   2   1     3843.30     3691.91     73.67 o 
  16   2   1     6728.17     6730.32    132.97 o 
  17   2   1       49.93       55.09      6.49 o 
  18   2   1      817.66      827.48     18.71 o 
  19   2   1     5244.25     4921.47    110.36 o 
  20   2   1     1952.21     1863.99     44.69 o 
  21   2   1      834.82      849.62     21.32 o 
  22   2   1     1375.75     1295.97     32.64 o 
  23   2   1     5258.03     4870.32    125.77 o 
  24   2   1     1617.90     1588.94     40.78 o 
  25   2   1      131.87      135.36      9.38 o 
  26   2   1     1701.22     1556.95     42.91 o 
  27   2   1      468.54      536.05     26.55 o 
  28   2   1        5.20        7.35      9.70 o 
  29   2   1      426.65      344.23     14.65 o 
  30   2   1       21.23       25.55     12.28 o 
  31   2   1      232.16      258.21     16.79 o 
  32   2   1        2.62       -2.66     17.51 o 
  33   2   1        2.74       10.64     18.67 o 
  34   2   1       65.57       43.77     24.07 o 
   1   3   1     2866.40     2999.65     59.41 o 
   2   3   1     3972.56     4077.98     80.49 o 
   3   3   1     1470.73     1473.43     28.99 o 
   4   3   1      116.62      101.04      3.68 o 
   5   3   1     1114.47     1102.74     22.37 o 
   6   3   1       86.17       67.55      3.55 o 
   7   3   1     1545.70     1604.03     32.12 o 
   8   3   1     1834.26     1896.66     37.97 o 
   9   3   1     3118.57     3248.19     64.36 o 
  10   3   1        9.38       12.06      3.06 o 
  11   3   1      385.86      376.53      8.96 o 
  12   3   1     8952.84     9400.32    179.57 o 
  13   3   1     2640.68     2556.25     51.27 o 
  14   3   1       99.37       93.58      6.19 o 
  15   3   1       64.23       39.64      5.71 o 
  16   3   1     3171.72     2962.77     63.65 o 
  17   3   1      468.32      489.58     13.47 o 
  18   3   1        6.07       18.66      5.82 o 
  19   3   1      264.69      262.96     10.14 o 
  20   3   1     2419.06     2444.96     58.85 o 
  21   3   1      270.36      263.67     12.18 o 
  22   3   1      771.08      710.57     20.24 o 
  23   3   1       14.28       22.28      7.95 o 
  24   3   1        3.78        4.67      8.43 o 
  25   3   1      419.73      446.82     18.30 o 
  26   3   1      276.49      261.98     13.54 o 
  27   3   1      730.85      692.28     24.46 o 
  28   3   1      139.91      161.87     13.16 o 
  29   3   1      323.18      293.13     15.79 o 
  30   3   1     1139.15     1110.34     50.16 o 
  31   3   1        3.66       12.73     14.54 o 
  32   3   1       29.62       29.93     17.74 o 
  33   3   1      236.08      259.25     22.08 o 
   0   4   1    10417.89    10957.59    304.50 o 
   1   4   1      499.32      511.38     11.78 o 
   2   4   1     2525.26     2781.26     55.47 o 
   3   4   1     1233.99     1200.63     24.69 o 
   4   4   1       48.36       39.90      5.09 o 
   5   4   1     1720.95     1977.31     39.21 o 
   6   4   1      690.90      691.18     14.81 o 
   7   4   1       35.49       32.26      3.71 o 
   8   4   1     1172.95     1091.97     21.82 o 
   9   4   1     3024.36     3110.04     62.09 o 
  10   4   1      752.57      767.61     16.71 o 
  11   4   1      123.12      145.50      8.70 o 
  12   4   1       73.62       76.62      6.26 o 
  13   4   1      290.95      309.76      9.72 o 
  14   4   1       54.40       51.37      5.28 o 
  15   4   1      314.59      304.35      9.83 o 
  16   4   1      152.92      202.00      8.76 o 
  17   4   1       11.06        6.02      6.60 o 
  18   4   1       12.36       11.61      6.85 o 
  19   4   1      305.34      293.61     12.83 o 
  20   4   1      128.61      152.47      9.69 o 
  21   4   1        7.80       13.93      8.56 o 
  22   4   1       95.55       79.82     13.15 o 
  23   4   1     2744.22     2596.43     68.65 o 
  24   4   1       19.74       18.36     10.28 o 
  25   4   1      428.30      464.82     27.81 o 
  26   4   1       27.72       12.22     11.72 o 
  27   4   1       24.85       44.58     13.48 o 
  28   4   1        7.79       -8.15     13.96 o 
  29   4   1       74.66       81.81     15.64 o 
  30   4   1        2.01       -0.68     15.13 o 
  31   4   1      147.99      171.19     17.62 o 
   1   5   1        7.79       11.94      4.65 o 
   2   5   1     3987.73     4181.51     83.07 o 
   3   5   1       38.08       37.56      5.62 o 
   4   5   1      103.74      109.98      5.40 o 
   5   5   1       64.07       75.96      8.60 o 
   6   5   1       90.80      105.32      7.40 o 
   7   5   1      154.20      176.18      9.60 o 
   8   5   1       57.99       72.78      7.88 o 
   9   5   1      597.54      598.05     17.71 o 
  10   5   1       13.67        8.88      5.02 o 
  11   5   1       18.73       24.85      5.36 o 
  12   5   1        0.46       -1.84      5.67 o 
  13   5   1       10.57       22.71      5.94 o 
  14   5   1      334.32      360.21     12.41 o 
  15   5   1       51.53       68.18      7.55 o 
  16   5   1     1224.95     1164.64     31.58 o 
  17   5   1       46.89       35.35      8.41 o 
  18   5   1        0.33        0.42      8.36 o 
  19   5   1       45.72       33.42      9.27 o 
  20   5   1      232.58      224.98     12.29 o 
  21   5   1       61.58       86.09     16.86 o 
  22   5   1      796.09      845.78     34.05 o 
  23   5   1       41.34       44.65     12.35 o 
  24   5   1       29.97       43.86     12.68 o 
  25   5   1       75.31      108.14     14.46 o 
  26   5   1      102.92       82.36     14.82 o 
  27   5   1        6.51       -2.18     14.46 o 
  28   5   1        6.39       -2.38     16.51 o 
  29   5   1        1.19       14.50     18.75 o 
   0   6   1     1584.06     1458.68     43.64 o 
   1   6   1      827.76      845.92     19.18 o 
   2   6   1        7.20        3.23      5.71 o 
   3   6   1        1.78       -1.91      5.60 o 
   4   6   1      248.92      264.78     12.85 o 
   5   6   1      352.50      369.40     10.41 o 
   6   6   1      197.22      218.65      8.26 o 
   7   6   1       66.45       55.69      7.61 o 
   8   6   1      305.41      287.30     12.42 o 
   9   6   1     3020.33     2740.33     66.56 o 
  10   6   1        0.48       -3.06      7.27 o 
  11   6   1       42.07       33.94      7.46 o 
  12   6   1     1617.08     1424.84     38.05 o 
  13   6   1       97.51       88.95      8.89 o 
  14   6   1      143.03      144.61     10.67 o 
  15   6   1       24.48       38.54      9.03 o 
  16   6   1       19.44       26.74     10.08 o 
  17   6   1      267.45      259.73     14.41 o 
  18   6   1        1.06        7.71     15.14 o 
  19   6   1       38.86       34.30     15.80 o 
  20   6   1      507.84      479.88     20.44 o 
  21   6   1       49.68       42.56     13.25 o 
  22   6   1      206.87      247.63     31.97 o 
  23   6   1      345.96      346.08     18.91 o 
  24   6   1       34.06       48.65     14.89 o 
  25   6   1      154.99      156.79     16.97 o 
  26   6   1        8.08       10.14     15.96 o 
  27   6   1       30.28       42.10     17.53 o 
   1   7   1      124.40      146.49      9.86 o 
   2   7   1     1335.18     1277.96     27.17 o 
   3   7   1      161.69      170.31      9.79 o 
   4   7   1      144.85      178.14      9.70 o 
   5   7   1      586.38      559.43     16.78 o 
   6   7   1      433.03      415.73     14.34 o 
   7   7   1      545.40      537.14     17.83 o 
   8   7   1       20.96       27.09      9.43 o 
   9   7   1      166.00      201.29     12.60 o 
  10   7   1      178.28      192.90     11.95 o 
  11   7   1       44.10       39.03     10.30 o 
  12   7   1      126.76      126.97     11.95 o 
  13   7   1      138.04      168.22     17.30 o 
  14   7   1      314.03      338.49     15.32 o 
  15   7   1       70.45       83.38     12.90 o 
  16   7   1      741.18      693.82     25.55 o 
  17   7   1      304.08      290.30     16.85 o 
  18   7   1        0.01       -5.63     13.39 o 
  19   7   1       19.33       23.55     14.70 o 
  20   7   1       26.38       45.92     14.91 o 
  21   7   1        3.41        5.39     15.10 o 
  22   7   1       11.02       10.60     16.24 o 
  23   7   1       30.16       17.40     17.74 o 
   0   8   1       42.81       37.44     14.99 o 
   1   8   1      477.44      510.63     24.97 o 
   2   8   1        0.01      -14.31      9.54 o 
   3   8   1       45.37       51.35     12.71 o 
   4   8   1      664.48      599.66     22.13 o 
   5   8   1      122.20      129.35     13.23 o 
   6   8   1        6.06        4.70     12.76 o 
   7   8   1      341.75      325.88     19.18 o 
   8   8   1       13.65       22.56     12.94 o 
   9   8   1      174.73      186.11     14.85 o 
  10   8   1        0.35      -10.27     14.47 o 
  11   8   1       27.15       31.49     26.35 o 
  12   8   1      142.41      146.44     24.46 o 
  13   8   1      163.59      233.50     22.60 o 
  14   8   1        2.61        7.70     14.98 o 
  15   8   1       44.99       60.35     16.31 o 
  16   8   1       87.03      110.72     16.87 o 
  17   8   1       21.79       49.80     16.14 o 
  18   8   1       26.72       10.92     17.06 o 
   1   9   1       35.15       22.20     29.71 o 
   2   9   1       31.53       23.34     23.88 o 
   3   9   1       14.20       55.08     21.04 o 
   4   9   1        0.02       17.97     18.54 o 
   5   9   1        9.64       -2.57     17.96 o 
   6   9   1        8.15       16.22     17.01 o 
   7   9   1       31.98       75.62     26.19 o 
   8   9   1       23.77       65.86     24.09 o 
   9   9   1       55.07       69.34     16.65 o 
  10   9   1       27.17       24.72     18.28 o 
   0   0   2    28262.38    31337.67   1222.80 o 
   1   0   2      239.93      271.36     10.05 o 
   2   0   2    11499.90    11918.91    331.41 o 
   3   0   2    83964.42    85033.34   2349.32 o 
   4   0   2    12088.08    12865.09    374.10 o 
   5   0   2     3791.84     3760.25    105.56 o 
   6   0   2     2565.77     2421.45     68.20 o 
   7   0   2    17515.43    17930.20    497.10 o 
   8   0   2     2857.25     3058.92     86.04 o 
   9   0   2     3231.81     3124.37     87.53 o 
  10   0   2     3860.26     3264.05     91.75 o 
  11   0   2     3199.23     3119.75     87.30 o 
  12   0   2     7298.53     7963.94    222.40 o 
  13   0   2     2593.33     2915.42     81.76 o 
  14   0   2    22531.39    24068.29    666.45 o 
  15   0   2        9.84       14.34      4.80 o 
  16   0   2      373.85      356.42     12.41 o 
  17   0   2     1200.62     1139.65     33.69 o 
  18   0   2      694.72      559.81     17.93 o 
  19   0   2      162.86      162.57      8.28 o 
  20   0   2      215.61      204.66      9.60 o 
  21   0   2      254.57      235.19     10.98 o 
  22   0   2     1665.02     1812.15     55.36 o 
  23   0   2       14.33       28.50      8.21 o 
  24   0   2     1024.57      954.12     31.92 o 
  25   0   2      752.52      735.48     31.01 o 
  26   0   2      126.47      195.60     13.82 o 
  27   0   2        6.79       27.22     12.60 o 
  28   0   2      660.11      582.06     40.67 o 
  29   0   2      191.13      199.42     24.24 o 
  30   0   2       54.69       81.04     21.25 o 
  31   0   2        2.81       -5.64     21.49 o 
  32   0   2     1183.80     1099.28     83.78 o 
  33   0   2       23.27       26.03     24.41 o 
  34   0   2       46.94       46.26     28.68 o 
   1   1   2     8133.87     8233.95    171.51 o 
   2   1   2      249.47      303.73      7.09 o 
   3   1   2     8879.73    10148.42    227.05 o 
   4   1   2     2202.01     2321.80     55.58 o 
   5   1   2      707.93      816.95     18.00 o 
   6   1   2     8578.37     8926.74    188.77 o 
   7   1   2    12566.28    13038.98    263.83 o 
   8   1   2      990.94      958.99     20.00 o 
   9   1   2      106.79      218.64      5.46 o 
  10   1   2      766.78      610.43     12.88 o 
  11   1   2     4141.82     4044.35     80.06 o 
  12   1   2     7267.89     8001.85    154.37 o 
  13   1   2      547.16      444.49     10.80 o 
  14   1   2     2540.84     2479.92     49.44 o 
  15   1   2     1665.64     1822.40     36.82 o 
  16   1   2     2535.38     2849.85     57.06 o 
  17   1   2     2371.55     2253.84     45.33 o 
  18   1   2      364.90      402.94      9.93 o 
  19   1   2      288.79      317.60      8.42 o 
  20   1   2        7.92        7.89      4.69 o 
  21   1   2     3448.46     3255.21     72.75 o 
  22   1   2      148.70      171.66      7.51 o 
  23   1   2       63.50       80.01      7.45 o 
  24   1   2     1158.53     1094.82     27.56 o 
  25   1   2      744.22      711.06     19.33 o 
  26   1   2        0.20       14.10      8.75 o 
  27   1   2      156.94      150.14     10.69 o 
  28   1   2        1.83        4.36     10.26 o 
  29   1   2      500.04      566.44     45.86 o 
  30   1   2       27.00       60.78     15.13 o 
  31   1   2       70.93       76.83     14.43 o 
  32   1   2      136.53      148.70     19.65 o 
  33   1   2      315.03      294.76     24.72 o 
  34   1   2      101.91      180.43     31.87 o 
   0   2   2    81542.59    85871.03   2384.88 o 
   1   2   2      271.53      365.62      8.09 o 
   2   2   2    28660.41    30366.05    595.15 o 
   3   2   2     2397.09     2529.42     49.69 o 
   4   2   2     5876.61     6480.62    127.55 o 
   5   2   2      129.79      145.11      4.43 o 
   6   2   2      455.71      514.27     11.43 o 
   7   2   2      455.45      413.36      9.81 o 
   8   2   2       12.01       17.07      2.92 o 
   9   2   2      144.25      186.50      8.70 o 
  10   2   2        5.66       38.17      3.63 o 
  11   2   2     1105.63     1148.55     25.53 o 
  12   2   2      975.48     1028.92     22.20 o 
  13   2   2      339.02      284.71      7.56 o 
  14   2   2     3028.86     3020.22     62.17 o 
  15   2   2      586.31      540.47     12.65 o 
  16   2   2      693.70      672.96     14.88 o 
  17   2   2        3.95        8.17      5.71 o 
  18   2   2     1880.96     1774.10     39.19 o 
  19   2   2      318.03      313.81      9.51 o 
  20   2   2      572.13      530.27     14.11 o 
  21   2   2      260.62      248.25     10.95 o 
  22   2   2      109.67      147.55      7.57 o 
  23   2   2       47.07       64.10      7.81 o 
  24   2   2      588.46      553.44     16.77 o 
  25   2   2        0.18        2.30      8.17 o 
  26   2   2      205.21      259.61     12.15 o 
  27   2   2      457.19      446.91     16.12 o 
  28   2   2      224.19      239.89     13.73 o 
  29   2   2        2.00       16.33     12.38 o 
  30   2   2       77.39       72.89     13.24 o 
  31   2   2        2.16        2.55     14.87 o 
  32   2   2      322.75      331.41     32.22 o 
  33   2   2       86.45       92.26     19.04 o 
  34   2   2        0.60       -6.94     19.80 o 
   1   3   2      632.99      682.90     14.23 o 
   2   3   2       93.60       71.26      3.53 o 
   3   3   2       15.52       26.72      2.79 o 
   4   3   2      934.76      900.20     18.36 o 
   5   3   2     2465.21     2774.68     55.07 o 
   6   3   2      208.66      236.66      5.97 o 
   7   3   2      606.74      580.03     12.39 o 
   8   3   2      476.02      527.40     11.54 o 
   9   3   2     1853.39     2039.36     40.85 o 
  10   3   2     4278.25     4544.58     96.51 o 
  11   3   2      200.66      218.93      6.81 o 
  12   3   2     1609.55     1524.90     33.48 o 
  13   3   2       13.77       23.15      4.11 o 
  14   3   2       55.04       61.03      4.90 o 
  15   3   2      893.87      932.18     21.50 o 
  16   3   2       31.83       21.44      5.31 o 
  17   3   2      499.27      524.04     16.23 o 
  18   3   2      379.77      437.58     12.43 o 
  19   3   2       89.86       96.31      7.35 o 
  20   3   2      359.18      381.02     12.76 o 
  21   3   2      857.32      840.66     22.70 o 
  22   3   2       18.92       37.97      7.87 o 
  23   3   2       64.32       43.74      8.93 o 
  24   3   2       40.25       30.47      9.26 o 
  25   3   2       10.02       10.32      9.73 o 
  26   3   2       22.70       20.35     10.22 o 
  27   3   2       80.54       95.43     11.89 o 
  28   3   2      139.18      132.59     12.95 o 
  29   3   2       41.66       68.72     12.77 o 
  30   3   2      114.08      131.06     14.17 o 
  31   3   2        8.66       30.32     15.53 o 
  32   3   2        3.39        7.88     15.93 o 
  33   3   2       12.04       22.20     18.13 o 
   0   4   2        6.54        3.42      5.84 o 
   1   4   2      500.15      535.55     11.55 o 
   2   4   2        3.70        2.91      3.94 o 
   3   4   2     4636.90     5125.32     97.69 o 
   4   4   2        3.39        0.83      3.40 o 
   5   4   2      379.33      393.56      9.24 o 
   6   4   2      138.85      199.27      5.85 o 
   7   4   2     1788.21     1837.23     38.39 o 
   8   4   2     1475.69     1577.06     32.01 o 
   9   4   2      288.87      316.11      8.21 o 
  10   4   2      379.46      347.50     14.44 o 
  11   4   2      108.00      126.10      5.86 o 
  12   4   2      336.96      338.71     12.96 o 
  13   4   2      148.48      197.60      7.94 o 
  14   4   2      479.22      494.98     13.09 o 
  15   4   2        1.54        4.10      5.94 o 
  16   4   2       39.40       50.44      6.85 o 
  17   4   2      138.00      172.14      8.98 o 
  18   4   2       48.60       45.25      8.17 o 
  19   4   2      490.28      480.51     16.25 o 
  20   4   2      225.45      245.56     17.97 o 
  21   4   2      114.27      125.78     10.96 o 
  22   4   2       23.56       32.91     16.66 o 
  23   4   2      152.34      140.50     14.48 o 
  24   4   2       95.77      150.61     12.65 o 
  25   4   2        0.40       -3.17     10.43 o 
  26   4   2       41.49       42.07     11.59 o 
  27   4   2        0.30      -12.14     14.05 o 
  28   4   2       41.82       80.11     13.63 o 
  29   4   2       64.20       73.53     15.73 o 
  30   4   2        0.00       14.71     15.50 o 
  31   4   2        0.03       -6.94     16.89 o 
   1   5   2        1.41        3.56      4.45 o 
   2   5   2       66.49       76.75      6.70 o 
   3   5   2      169.29      197.61      7.97 o 
   4   5   2      237.97      264.96      7.83 o 
   5   5   2      250.23      235.23      9.42 o 
   6   5   2     1030.80     1023.91     21.40 o 
   7   5   2      117.35      136.35      6.48 o 
   8   5   2        2.21        2.34      5.26 o 
   9   5   2      430.55      401.16     11.06 o 
  10   5   2      148.96      148.21      9.57 o 
  11   5   2       13.01       18.00      5.74 o 
  12   5   2       79.68       75.52      6.76 o 
  13   5   2      832.49      740.60     26.48 o 
  14   5   2      474.22      436.29     14.78 o 
  15   5   2        7.87        7.10      7.39 o 
  16   5   2      303.23      316.69     12.21 o 
  17   5   2     1358.66     1272.76     34.28 o 
  18   5   2      681.98      688.24     20.06 o 
  19   5   2       13.99       10.02      9.12 o 
  20   5   2       48.57       48.49      9.68 o 
  21   5   2        9.68        8.37      9.90 o 
  22   5   2      149.03      144.58     11.73 o 
  23   5   2      103.08      116.73     12.36 o 
  24   5   2       20.63       22.42     12.44 o 
  25   5   2      142.69      144.77     15.18 o 
  26   5   2      341.24      374.77     19.29 o 
  27   5   2        9.71       12.83     15.00 o 
  28   5   2        9.51        4.74     15.86 o 
  29   5   2        8.05        4.79     16.73 o 
   0   6   2      517.39      511.58     18.31 o 
   1   6   2       26.81       41.91      7.33 o 
   2   6   2       93.72       94.91      8.15 o 
   3   6   2      292.61      324.38     13.59 o 
   4   6   2      215.39      243.63     11.07 o 
   5   6   2        0.60        0.04      5.92 o 
   6   6   2      304.95      294.44     11.69 o 
   7   6   2       33.53       44.53      6.93 o 
   8   6   2       11.40        8.33      6.82 o 
   9   6   2        1.00       -6.24      7.72 o 
  10   6   2     1194.46     1162.21     31.86 o 
  11   6   2      266.03      270.45     13.25 o 
  12   6   2       35.63       45.55      8.50 o 
  13   6   2       13.03       13.82      8.54 o 
  14   6   2      677.60      614.82     19.68 o 
  15   6   2       18.35       14.75      8.69 o 
  16   6   2      302.02      309.27     13.31 o 
  17   6   2      132.38      156.21     11.60 o 
  18   6   2       12.47        9.82     10.20 o 
  19   6   2      281.42      321.83     23.24 o 
  20   6   2        0.21       14.71     12.29 o 
  21   6   2      157.11      178.13     14.62 o 
  22   6   2      356.25      354.50     18.49 o 
  23   6   2       77.65       77.11     14.83 o 
  24   6   2      397.94      452.73     21.63 o 
  25   6   2        7.57        7.06     16.37 o 
  26   6   2        5.31       11.13     16.39 o 
   1   7   2       69.02       52.18     10.06 o 
   2   7   2      216.81      225.75      9.93 o 
   3   7   2      312.64      265.80     10.90 o 
   4   7   2       83.50       98.82      9.07 o 
   5   7   2      157.50      134.84      9.59 o 
   6   7   2       10.59       -0.47      8.32 o 
   7   7   2      129.62      134.51     10.50 o 
   8   7   2       66.54       61.81      9.93 o 
   9   7   2        6.74       20.86      9.92 o 
  10   7   2      303.42      285.65     18.64 o 
  11   7   2      167.34      162.24     11.85 o 
  12   7   2      553.44      519.72     19.81 o 
  13   7   2      697.08      722.03     23.34 o 
  14   7   2       55.13       61.04     11.65 o 
  15   7   2       29.94       33.77     12.05 o 
  16   7   2      132.72      126.48     13.85 o 
  17   7   2      164.21      186.75     13.88 o 
  18   7   2      267.71      241.53     16.76 o 
  19   7   2        9.62       17.26     20.53 o 
  20   7   2        1.02       13.02     15.09 o 
  21   7   2      496.41      577.92     32.28 o 
  22   7   2       52.40       58.00     18.32 o 
  23   7   2       15.04       10.37     17.01 o 
   0   8   2      982.44      911.07     51.22 o 
   1   8   2        6.42        0.86     12.82 o 
   2   8   2       72.57       94.84     13.47 o 
   3   8   2        1.27       -5.64     11.30 o 
   4   8   2      204.91      216.05     21.94 o 
   5   8   2       14.60       21.46     12.21 o 
   6   8   2       42.54       73.30     13.30 o 
   7   8   2       20.81       26.93     14.05 o 
   8   8   2      412.31      396.11     23.20 o 
   9   8   2        7.05       -7.65     13.94 o 
  10   8   2      558.54      583.61     27.28 o 
  11   8   2        9.62       29.63     17.96 o 
  12   8   2       15.20       -1.19     14.30 o 
  13   8   2       37.58       33.85     14.50 o 
  14   8   2      336.90      363.31     19.42 o 
  15   8   2       81.69      114.03     27.57 o 
  16   8   2        3.83        7.66     20.68 o 
  17   8   2        8.10       38.14     17.75 o 
  18   8   2      163.87      168.80     18.56 o 
   1   9   2      111.59      142.46     33.35 o 
   2   9   2       11.07       42.41     43.70 o 
   3   9   2      301.58      283.21     25.98 o 
   4   9   2        6.19       12.97     20.65 o 
   5   9   2       19.45       37.71     26.18 o 
   6   9   2       33.99       72.93     30.91 o 
   7   9   2      584.01      592.27     26.25 o 
   8   9   2        0.40       -0.18     17.62 o 
   9   9   2        5.50        8.34     17.46 o 
  10   9   2       33.40       40.52     17.97 o 
   1   1   3       17.31       13.67      2.11 o 
   2   1   3    11317.44    11382.76    237.49 o 
   3   1   3     1388.70     1405.69     30.67 o 
   4   1   3     3404.87     3359.69     70.44 o 
   5   1   3     2781.07     2815.50     57.69 o 
   6   1   3    12269.88    12104.71    237.63 o 
   7   1   3     5274.94     5375.87    105.92 o 
   8   1   3      495.51      486.42     10.54 o 
   9   1   3      258.87      266.66      7.08 o 
  10   1   3     1096.81     1121.31     24.49 o 
  11   1   3     1599.21     1698.52     34.35 o 
  12   1   3      300.53      277.34      6.93 o 
  13   1   3      345.62      381.63      8.89 o 
  14   1   3     3623.13     3725.27     74.14 o 
  15   1   3       15.25       13.23      3.84 o 
  16   1   3      288.31      311.37      8.05 o 
  17   1   3      467.50      473.15     11.05 o 
  18   1   3        0.35       -1.77      5.34 o 
  19   1   3       36.98       47.80      5.90 o 
  20   1   3      244.42      257.63     10.76 o 
  21   1   3        0.03       -2.21      5.17 o 
  22   1   3      261.17      265.10     11.23 o 
  23   1   3       16.03       15.71      7.32 o 
  24   1   3      473.50      465.76     13.27 o 
  25   1   3      714.23      668.68     19.03 o 
  26   1   3      153.27      151.47      9.42 o 
  27   1   3       32.20       33.90      9.13 o 
  28   1   3        2.87        8.29     10.90 o 
  29   1   3        2.82       -3.24     11.66 o 
  30   1   3       41.60       45.74     12.93 o 
  31   1   3        1.71       14.48     18.12 o 
  32   1   3        5.37        9.14     15.92 o 
  33   1   3        9.77       15.97     20.99 o 
  34   1   3       29.34       30.10     23.82 o 
   0   2   3    20908.00    20948.52    581.73 o 
   1   2   3    29855.18    30932.05    606.98 o 
   2   2   3     3590.35     4163.25     84.15 o 
   3   2   3      281.05      462.31      9.60 o 
   4   2   3     1087.42     1140.67     23.43 o 
   5   2   3     2849.31     2698.50     54.53 o 
   6   2   3     2848.41     2963.08     61.18 o 
   7   2   3        0.66       -1.93      2.54 o 
   8   2   3      232.14      278.24      7.75 o 
   9   2   3    10421.01    10648.75    225.03 o 
  10   2   3      238.02      238.72      7.59 o 
  11   2   3      568.64      586.95     14.06 o 
  12   2   3      638.16      737.74     17.04 o 
  13   2   3     4353.83     4096.07     87.49 o 
  14   2   3     1928.21     2024.26     44.07 o 
  15   2   3        4.15        7.93      4.41 o 
  16   2   3     1242.01     1229.65     27.62 o 
  17   2   3     1510.47     1617.80     35.62 o 
  18   2   3      693.23      653.26     16.03 o 
  19   2   3       69.15       74.40      5.66 o 
  20   2   3       54.41       41.34      5.92 o 
  21   2   3     1200.03     1183.31     26.70 o 
  22   2   3      192.79      252.65      9.84 o 
  23   2   3       96.66      100.31      7.43 o 
  24   2   3       99.90       82.38      8.81 o 
  25   2   3      340.25      344.94     20.51 o 
  26   2   3      194.67      225.18     14.03 o 
  27   2   3        1.87       -2.63      9.96 o 
  28   2   3        1.71       -9.22     11.33 o 
  29   2   3      168.59      131.92     16.10 o 
  30   2   3        3.09       -6.87     13.38 o 
  31   2   3        8.00        6.42     14.31 o 
  32   2   3       19.23       26.30     15.74 o 
  33   2   3       32.33       73.48     18.95 o 
   1   3   3     1280.38     1507.11     30.55 o 
   2   3   3    17422.31    18008.04    341.96 o 
   3   3   3      918.09      845.17     17.57 o 
   4   3   3      801.47      698.13     14.81 o 
   5   3   3     2625.27     2987.63     59.83 o 
   6   3   3     4739.94     4291.71     84.79 o 
   7   3   3      302.32      310.45      7.41 o 
   8   3   3      667.84      690.86     15.26 o 
   9   3   3      158.71      180.57      6.27 o 
  10   3   3     3318.56     3396.47     72.28 o 
  11   3   3      321.07      297.85      9.73 o 
  12   3   3      628.30      517.90     12.98 o 
  13   3   3      609.50      526.65     13.86 o 
  14   3   3      279.09      249.54      8.02 o 
  15   3   3      177.30      239.14      9.99 o 
  16   3   3     1874.06     1775.91     39.47 o 
  17   3   3        0.73        3.71      6.05 o 
  18   3   3       91.48       95.49      6.19 o 
  19   3   3      441.15      392.67     12.64 o 
  20   3   3      502.22      498.95     15.51 o 
  21   3   3       46.34       48.79      8.02 o 
  22   3   3       78.49       75.27      8.72 o 
  23   3   3       25.60       14.17      8.84 o 
  24   3   3      465.16      435.20     19.40 o 
  25   3   3       11.78       10.29     10.01 o 
  26   3   3       79.52      101.53     16.41 o 
  27   3   3       38.38       24.73     11.12 o 
  28   3   3       18.10       23.13     11.99 o 
  29   3   3       39.03       46.88     12.91 o 
  30   3   3        1.05        6.26     14.22 o 
  31   3   3        1.10        3.17     14.95 o 
  32   3   3      159.20      172.87     17.84 o 
   0   4   3     5238.81     5175.77    144.60 o 
   1   4   3     2410.08     2357.37     46.86 o 
   2   4   3     5078.46     5487.64    108.09 o 
   3   4   3     1340.18     1206.17     24.91 o 
   4   4   3        5.92       13.40      4.12 o 
   5   4   3     2350.97     2115.41     42.45 o 
   6   4   3     6347.95     6577.50    129.52 o 
   7   4   3      469.04      385.77      9.26 o 
   8   4   3      150.61      202.63      8.68 o 
   9   4   3     6815.15     6440.96    137.30 o 
  10   4   3      535.05      463.49     12.76 o 
  11   4   3       17.92        4.66      4.39 o 
  12   4   3      700.47      714.06     17.68 o 
  13   4   3     1228.63     1108.55     27.23 o 
  14   4   3        4.08       23.66      5.57 o 
  15   4   3      237.77      286.77      9.94 o 
  16   4   3       23.43       26.16      6.14 o 
  17   4   3      339.65      372.69     13.64 o 
  18   4   3      761.45      749.43     20.92 o 
  19   4   3      220.90      239.71     14.37 o 
  20   4   3      344.31      347.34     14.39 o 
  21   4   3      100.42       97.76      9.50 o 
  22   4   3      437.58      385.65     15.06 o 
  23   4   3      176.50      169.26     11.39 o 
  24   4   3       45.82       53.92     10.51 o 
  25   4   3      454.62      454.82     17.85 o 
  26   4   3      272.51      292.57     15.49 o 
  27   4   3      117.80      120.64     13.42 o 
  28   4   3       44.32       40.80     13.19 o 
  29   4   3       48.10       56.68     14.37 o 
  30   4   3       58.36       80.31     18.09 o 
  31   4   3      121.09       87.11     16.70 o 
   1   5   3       81.20       85.39      5.86 o 
   2   5   3     2081.70     1922.36     38.94 o 
   3   5   3        2.91        7.66      4.53 o 
   4   5   3      311.53      368.09      9.87 o 
   5   5   3      871.14      920.11     19.69 o 
   6   5   3      810.52      660.01     15.85 o 
   7   5   3        0.48        3.80      6.17 o 
   8   5   3        0.24        7.79     11.83 o 
   9   5   3      619.04      630.20     17.05 o 
  10   5   3      449.55      415.88     22.39 o 
  11   5   3       76.25       79.25      7.98 o 
  12   5   3     2003.83     1933.78     45.71 o 
  13   5   3      354.68      365.53     14.41 o 
  14   5   3      159.46      156.73      9.37 o 
  15   5   3      612.77      596.98     18.99 o 
  16   5   3      512.90      461.14     15.61 o 
  17   5   3      193.43      191.89     14.97 o 
  18   5   3      786.41      814.06     24.27 o 
  19   5   3      374.34      351.65     18.60 o 
  20   5   3      321.47      337.61     14.11 o 
  21   5   3        0.26       -1.60      9.99 o 
  22   5   3       52.72       42.25     10.99 o 
  23   5   3       15.46       11.41     10.92 o 
  24   5   3        1.09        4.36     11.38 o 
  25   5   3        3.42        5.75     13.75 o 
  26   5   3      254.28      282.64     21.75 o 
  27   5   3        0.15       11.83     15.43 o 
  28   5   3       61.96       66.17     16.57 o 
  29   5   3        5.44        8.94     17.17 o 
   0   6   3      244.92      239.61     11.87 o 
   1   6   3      281.10      280.05      8.88 o 
   2   6   3       50.28       49.58      7.23 o 
   3   6   3      261.66      289.45     14.48 o 
   4   6   3       93.86      114.79      7.36 o 
   5   6   3      627.75      586.20     18.07 o 
   6   6   3       50.69       62.56      8.77 o 
   7   6   3      513.43      474.48     14.55 o 
   8   6   3      458.60      424.58     13.50 o 
   9   6   3       13.88       25.59      7.46 o 
  10   6   3      189.43      242.78     12.74 o 
  11   6   3      822.66      753.47     22.61 o 
  12   6   3       64.56       88.91      9.10 o 
  13   6   3      911.53      793.62     23.69 o 
  14   6   3      194.08      209.93     11.45 o 
  15   6   3      262.05      304.39     13.61 o 
  16   6   3      151.41      146.63     11.47 o 
  17   6   3       69.84       87.08     10.30 o 
  18   6   3       14.79       14.42     10.03 o 
  19   6   3      388.38      398.10     20.94 o 
  20   6   3      463.37      459.64     19.25 o 
  21   6   3        4.73        6.26     15.05 o 
  22   6   3        7.66        9.11     15.91 o 
  23   6   3      839.67      810.55     29.24 o 
  24   6   3       33.66       39.78     15.48 o 
  25   6   3       16.00       41.75     19.02 o 
  26   6   3        7.65       16.71     17.12 o 
   1   7   3      176.67      191.48     10.10 o 
   2   7   3        1.22        7.16      8.71 o 
   3   7   3       34.65       47.89     10.24 o 
   4   7   3       16.04        6.87      8.52 o 
   5   7   3      160.93      176.71     10.57 o 
   6   7   3       36.89       46.88      9.12 o 
   7   7   3       52.53       61.10      9.12 o 
   8   7   3      313.34      320.45     15.08 o 
   9   7   3      138.53      125.11     12.63 o 
  10   7   3       66.74       65.90     10.71 o 
  11   7   3       61.50       52.48     10.62 o 
  12   7   3      109.39      137.83     11.73 o 
  13   7   3      117.27      129.79     14.65 o 
  14   7   3        3.25       12.43     11.07 o 
  15   7   3        1.31       41.60     26.76 o 
  16   7   3      333.83      353.69     16.97 o 
  17   7   3       16.80        6.37     12.66 o 
  18   7   3       81.18      101.05     14.01 o 
  19   7   3       70.40       73.52     13.89 o 
  20   7   3      180.29      172.36     16.29 o 
  21   7   3      105.19      104.86     16.74 o 
  22   7   3       70.25       60.65     17.21 o 
  23   7   3       10.23       27.46     16.93 o 
   0   8   3       13.36        7.92     19.92 o 
   1   8   3        6.83       12.94     13.33 o 
   2   8   3        0.11       -2.48     12.58 o 
   3   8   3       22.79       28.19     12.50 o 
   4   8   3       78.67       63.46     12.54 o 
   5   8   3        6.34       11.52     12.39 o 
   6   8   3       22.14       31.51     15.49 o 
   7   8   3      192.70      224.11     14.86 o 
   8   8   3       52.97       53.51     13.11 o 
   9   8   3        1.34      -10.81     13.69 o 
  10   8   3       31.43       59.26     15.17 o 
  11   8   3        2.18        2.74     14.32 o 
  12   8   3       17.32       21.21     14.94 o 
  13   8   3       34.25        8.91     15.67 o 
  14   8   3        1.11       24.80     15.64 o 
  15   8   3       99.21      107.81     16.26 o 
  16   8   3      134.29      127.13     16.45 o 
  17   8   3        0.20       13.75     16.17 o 
   1   9   3       13.48       18.33     19.30 o 
   2   9   3       44.61       48.47     20.22 o 
   3   9   3       48.36       39.90     23.90 o 
   4   9   3       14.17       -8.95     22.25 o 
   5   9   3        0.66       -4.41     20.57 o 
   6   9   3      151.17      136.24     21.73 o 
   7   9   3       36.46       19.86     21.21 o 
   8   9   3        0.87      -17.63     21.18 o 
   9   9   3       57.48       61.26     21.99 o 
   0   0   4      146.71      153.88     12.34 o 
   1   0   4     1474.40     1597.46     44.42 o 
   2   0   4    55204.80    57539.20   1590.82 o 
   3   0   4    47150.86    50231.98   1387.31 o 
   4   0   4    34191.05    33971.04    940.59 o 
   5   0   4     1366.41     1312.78     36.88 o 
   6   0   4    11796.96    13061.94    362.32 o 
   7   0   4      717.80      860.37     25.23 o 
   8   0   4     2148.68     2472.64     69.80 o 
   9   0   4       22.79       55.37      5.86 o 
  10   0   4     6460.87     6322.82    176.77 o 
  11   0   4     4782.22     4545.59    127.67 o 
  12   0   4     3858.13     3828.37    107.34 o 
  13   0   4        0.15       -4.05      4.28 o 
  14   0   4     3689.92     3551.40    100.39 o 
  15   0   4       46.31       37.17      8.49 o 
  16   0   4      320.67      399.45     13.56 o 
  17   0   4     3941.53     4010.74    112.66 o 
  18   0   4     1016.87      916.96     27.96 o 
  19   0   4      844.03      833.67     30.14 o 
  20   0   4     1087.73     1091.34     32.69 o 
  21   0   4      179.13      195.18     14.06 o 
  22   0   4       11.09       15.49      8.29 o 
  23   0   4     7989.46     7230.97    337.74 o 
  24   0   4      286.66      312.74     21.36 o 
  25   0   4      689.63      812.36     45.16 o 
  26   0   4       39.73       37.56     13.40 o 
  27   0   4      267.19      373.96     19.71 o 
  28   0   4      506.27      493.21     31.89 o 
  29   0   4       29.70       29.51     15.69 o 
  30   0   4       33.23       12.50     19.34 o 
  31   0   4      360.72      326.12     26.88 o 
  32   0   4     1057.16     1014.55     90.13 o 
  33   0   4       31.18       43.09     37.97 o 
  34   0   4        0.05       12.95     39.45 o 
   1   1   4     1815.92     1728.44     34.52 o 
   2   1   4      213.13      199.79      4.81 o 
   3   1   4     4051.18     3594.73     73.82 o 
   4   1   4     3345.05     3591.45     75.38 o 
   5   1   4     1198.52      902.70     19.21 o 
   6   1   4     6204.18     6410.32    126.61 o 
   7   1   4     7843.36     8004.53    157.67 o 
   8   1   4       92.26      116.63      5.00 o 
   9   1   4      446.50      505.80     16.15 o 
  10   1   4    12229.20    13186.81    258.68 o 
  11   1   4     1029.66      867.31     17.99 o 
  12   1   4     1143.52     1174.12     24.04 o 
  13   1   4      393.00      380.71      9.89 o 
  14   1   4     5021.40     5291.05    103.98 o 
  15   1   4      612.79      636.45     15.61 o 
  16   1   4     1333.99     1326.15     27.24 o 
  17   1   4      333.50      362.87     10.13 o 
  18   1   4      397.32      423.59     11.27 o 
  19   1   4       20.69       55.42      6.80 o 
  20   1   4     1790.01     1849.18     39.99 o 
  21   1   4     5499.25     5199.27    121.19 o 
  22   1   4      147.78      167.10      7.84 o 
  23   1   4       42.20       30.42      6.29 o 
  24   1   4       22.35       18.84      7.86 o 
  25   1   4        2.15        5.85      7.49 o 
  26   1   4      197.90      199.68     11.33 o 
  27   1   4       40.47       42.07      9.45 o 
  28   1   4       63.65       63.40     10.62 o 
  29   1   4      718.41      743.62     42.49 o 
  30   1   4      427.13      384.76     22.05 o 
  31   1   4        0.07       -6.66     19.11 o 
  32   1   4        3.14       20.46     17.08 o 
  33   1   4        7.94       11.79     19.95 o 
  34   1   4       60.16       82.72     28.36 o 
   0   2   4     2342.92     2362.52     66.66 o 
   1   2   4    13135.41    14145.52    277.42 o 
   2   2   4     1015.12      986.18     20.60 o 
   3   2   4     1576.21     1539.79     31.61 o 
   4   2   4     8807.91     9259.63    192.94 o 
   5   2   4       92.18      117.55      8.03 o 
   6   2   4      293.06      304.41      7.58 o 
   7   2   4     1788.46     1907.69     40.55 o 
   8   2   4      796.15      955.56     21.46 o 
   9   2   4     5322.31     5914.41    130.24 o 
  10   2   4     2928.40     2935.00     65.61 o 
  11   2   4       40.38       37.02      3.68 o 
  12   2   4     4756.55     4875.40    103.35 o 
  13   2   4     1187.64     1257.15     27.76 o 
  14   2   4     1450.25     1357.50     30.18 o 
  15   2   4        2.18       -1.42      4.14 o 
  16   2   4     1447.50     1488.05     33.11 o 
  17   2   4      152.32      184.33      7.16 o 
  18   2   4     2260.25     2285.08     48.99 o 
  19   2   4      257.73      265.92     10.99 o 
  20   2   4      499.15      515.75     15.47 o 
  21   2   4       25.56       14.77      6.00 o 
  22   2   4       55.31       81.69      7.22 o 
  23   2   4      528.81      501.40     15.25 o 
  24   2   4     1237.18     1140.73     29.97 o 
  25   2   4       92.08      112.86     10.15 o 
  26   2   4       47.57       64.61     10.61 o 
  27   2   4        2.32       23.24     11.00 o 
  28   2   4       63.70       66.35     12.20 o 
  29   2   4      203.31      203.57     17.00 o 
  30   2   4        0.03       -5.04     13.99 o 
  31   2   4        9.95        8.15     14.94 o 
  32   2   4      343.39      295.85     19.85 o 
  33   2   4       23.75       35.02     17.41 o 
   1   3   4     3179.99     3350.92     66.02 o 
   2   3   4      159.79      177.88      6.12 o 
   3   3   4      193.84      232.97      6.05 o 
   4   3   4     1324.58     1363.05     28.32 o 
   5   3   4      965.53     1119.22     23.60 o 
   6   3   4        1.43        0.23      4.45 o 
   7   3   4     6249.41     6684.41    134.85 o 
   8   3   4     1413.86     1324.40     28.35 o 
   9   3   4       13.09       25.77      3.60 o 
  10   3   4      414.15      431.42     10.93 o 
  11   3   4        2.16        3.72      3.79 o 
  12   3   4        0.03       -1.24      4.22 o 
  13   3   4       11.17       11.00      4.28 o 
  14   3   4      119.48      134.07      6.56 o 
  15   3   4     1519.41     1493.15     37.00 o 
  16   3   4        8.84        2.31      5.15 o 
  17   3   4        2.90        5.77      6.98 o 
  18   3   4      267.86      283.66     15.01 o 
  19   3   4      169.29      152.98      8.06 o 
  20   3   4      123.67      128.03      7.58 o 
  21   3   4      834.20      727.27     20.40 o 
  22   3   4      757.84      699.58     21.64 o 
  23   3   4      101.06      114.18     16.09 o 
  24   3   4        3.78       20.61      9.44 o 
  25   3   4       78.29       90.71     10.81 o 
  26   3   4      319.05      299.12     17.19 o 
  27   3   4       28.61       26.75     11.34 o 
  28   3   4        2.03       -5.25     11.97 o 
  29   3   4       82.82      107.68     13.59 o 
  30   3   4      240.94      224.21     17.22 o 
  31   3   4       24.67       -1.66     15.84 o 
  32   3   4       11.61       21.53     17.53 o 
   0   4   4     6699.51     7513.08    209.44 o 
   1   4   4      421.81      459.26     10.86 o 
   2   4   4     6160.36     6505.44    127.90 o 
   3   4   4     1019.19      994.43     20.86 o 
   4   4   4       58.55       44.65      3.76 o 
   5   4   4       17.18        1.16      4.48 o 
   6   4   4      775.22      751.15     17.87 o 
   7   4   4     2943.68     2931.45     60.14 o 
   8   4   4      376.58      342.17     13.67 o 
   9   4   4     1204.50     1119.95     27.24 o 
  10   4   4        0.22        5.15      4.79 o 
  11   4   4      422.09      395.36     16.64 o 
  12   4   4      241.25      230.29      8.56 o 
  13   4   4      174.43      150.31      7.32 o 
  14   4   4       90.30      102.79      9.53 o 
  15   4   4     1557.07     1430.35     34.58 o 
  16   4   4      130.46      158.78      9.64 o 
  17   4   4       69.80       56.46      8.68 o 
  18   4   4     1198.02     1177.25     31.67 o 
  19   4   4      870.76      736.50     24.07 o 
  20   4   4      179.42      189.45     12.41 o 
  21   4   4      234.71      241.08     14.26 o 
  22   4   4       14.02       21.35      9.35 o 
  23   4   4     1029.79      932.73     27.51 o 
  24   4   4        0.91       13.15     10.37 o 
  25   4   4       12.40        9.29     11.01 o 
  26   4   4      247.10      265.85     15.92 o 
  27   4   4      406.05      396.26     32.05 o 
  28   4   4        2.92       11.21     13.23 o 
  29   4   4       17.26       16.12     14.30 o 
  30   4   4       61.84       85.50     15.93 o 
   1   5   4      582.99      562.07     15.54 o 
   2   5   4     1175.47     1027.01     21.59 o 
   3   5   4        7.56       -1.79      4.99 o 
   4   5   4      149.15      174.94     11.04 o 
   5   5   4     1038.65     1043.64     24.93 o 
   6   5   4     5258.85     4846.86    110.93 o 
   7   5   4      407.80      366.09     18.64 o 
   8   5   4       92.97      102.00      6.72 o 
   9   5   4       94.13      111.63      9.42 o 
  10   5   4      918.01      837.96     22.69 o 
  11   5   4      643.73      577.34     16.15 o 
  12   5   4      234.06      242.03      9.49 o 
  13   5   4       23.36       24.69      6.72 o 
  14   5   4     3822.31     3341.78     77.01 o 
  15   5   4     1736.00     1662.78     41.25 o 
  16   5   4      375.62      323.47     13.07 o 
  17   5   4       14.57       23.08      8.66 o 
  18   5   4       41.79       44.04      9.36 o 
  19   5   4      206.45      224.38     12.53 o 
  20   5   4      973.98      923.77     27.78 o 
  21   5   4        2.09       11.71     10.11 o 
  22   5   4      236.80      258.19     20.69 o 
  23   5   4      348.43      320.04     15.90 o 
  24   5   4       63.50       48.83     12.43 o 
  25   5   4      101.14      116.35     13.59 o 
  26   5   4       74.44       90.90     14.09 o 
  27   5   4       19.86       31.33     14.25 o 
  28   5   4       72.95       81.24     15.81 o 
   0   6   4     1674.79     1423.11     44.39 o 
   1   6   4     1561.15     1445.69     31.52 o 
   2   6   4      147.93      143.24      8.01 o 
   3   6   4     1936.94     1746.24     39.84 o 
   4   6   4      682.61      615.08     17.53 o 
   5   6   4       74.17       58.71      7.51 o 
   6   6   4      111.63      144.01      8.46 o 
   7   6   4     1078.19      943.93     24.35 o 
   8   6   4      661.59      624.83     17.88 o 
   9   6   4       12.11       13.28      7.44 o 
  10   6   4      267.36      310.88     14.42 o 
  11   6   4      220.35      231.51     11.60 o 
  12   6   4      147.35      138.84     10.11 o 
  13   6   4        0.06       -3.48     16.92 o 
  14   6   4      111.32      137.25     13.72 o 
  15   6   4        2.80       -0.70      9.36 o 
  16   6   4        3.99       -6.99      9.56 o 
  17   6   4        5.70        7.38     10.00 o 
  18   6   4       94.25       84.96     11.13 o 
  19   6   4      116.46      122.54     15.54 o 
  20   6   4       57.53       63.01     11.86 o 
  21   6   4       40.82       25.74     11.88 o 
  22   6   4      151.50      173.47     13.59 o 
  23   6   4       31.04       48.32     14.01 o 
  24   6   4      284.40      372.85     31.53 o 
  25   6   4        0.51        1.58     15.57 o 
  26   6   4        9.09       11.14     17.38 o 
   1   7   4       14.90       18.86     10.63 o 
   2   7   4      106.33      113.13     10.64 o 
   3   7   4      628.06      617.18     18.98 o 
   4   7   4       95.25       89.65     11.30 o 
   5   7   4        0.78       -1.88      8.87 o 
   6   7   4       18.44       18.54      9.03 o 
   7   7   4      748.02      715.95     21.55 o 
   8   7   4      454.25      468.76     19.17 o 
   9   7   4      282.73      331.39     15.30 o 
  10   7   4      106.04      124.78     13.21 o 
  11   7   4      638.49      586.98     20.18 o 
  12   7   4       17.20       11.85     10.68 o 
  13   7   4      289.76      307.51     15.43 o 
  14   7   4       13.17       15.51     11.31 o 
  15   7   4      232.62      229.30     14.45 o 
  16   7   4        2.12       67.64     28.20 o 
  17   7   4       94.16      102.23     13.66 o 
  18   7   4        2.45        7.28     13.03 o 
  19   7   4      200.52      220.21     16.68 o 
  20   7   4        4.89       18.34     14.59 o 
  21   7   4      326.67      332.31     21.89 o 
  22   7   4        3.99       -2.45     16.77 o 
   0   8   4      333.11      399.85     36.84 o 
   1   8   4      149.28      150.30     19.57 o 
   2   8   4       14.97       26.96     14.10 o 
   3   8   4       14.04        3.10     13.13 o 
   4   8   4      163.74      157.51     14.58 o 
   5   8   4       61.71       65.35     12.83 o 
   6   8   4      169.73      187.86     15.89 o 
   7   8   4      137.64      164.48     15.75 o 
   8   8   4      138.13      129.79     16.06 o 
   9   8   4      201.55      217.09     15.75 o 
  10   8   4      461.84      480.69     21.97 o 
  11   8   4      187.79      173.21     15.26 o 
  12   8   4        7.60        5.72     15.53 o 
  13   8   4       15.06       22.70     15.75 o 
  14   8   4      316.07      369.30     26.41 o 
  15   8   4       76.37       97.16     17.78 o 
  16   8   4       17.12       28.33     16.31 o 
  17   8   4        6.85        5.69     16.46 o 
   1   9   4       23.38       91.46     20.25 o 
   2   9   4      154.83      193.98     30.67 o 
   3   9   4       82.64       88.42     32.44 o 
   4   9   4        1.41      -16.07     21.69 o 
   5   9   4       70.94       90.67     23.47 o 
   6   9   4      112.34      131.52     25.73 o 
   7   9   4      203.16      171.59     23.91 o 
   1   1   5    10881.74    10742.58    210.93 o 
   2   1   5     1461.97     1554.31     31.24 o 
   3   1   5     4251.18     4338.25     85.24 o 
   4   1   5      537.23      629.81     13.01 o 
   5   1   5      166.42      179.39      5.03 o 
   6   1   5     5748.39     6290.05    124.43 o 
   7   1   5      354.13      361.32      8.54 o 
   8   1   5       20.05       18.49      5.09 o 
   9   1   5        2.68        6.93      5.48 o 
  10   1   5     1673.95     1659.49     33.51 o 
  11   1   5     2073.38     1990.77     40.10 o 
  12   1   5       73.44       87.23      4.78 o 
  13   1   5     1869.45     2037.03     41.21 o 
  14   1   5     4596.58     4568.96     90.82 o 
  15   1   5     1508.67     1546.36     31.74 o 
  16   1   5      960.83      878.78     19.45 o 
  17   1   5       85.24      138.99      6.28 o 
  18   1   5     1125.79     1122.19     25.80 o 
  19   1   5      154.66      168.22      7.68 o 
  20   1   5        3.96       12.53      5.21 o 
  21   1   5      442.47      431.09     12.63 o 
  22   1   5      403.28      399.53     12.55 o 
  23   1   5      389.69      385.59     13.14 o 
  24   1   5      391.94      429.04     14.70 o 
  25   1   5       80.34       88.49      9.48 o 
  26   1   5      982.07      948.46     31.80 o 
  27   1   5       48.87       49.22      9.97 o 
  28   1   5       22.31       32.57     10.85 o 
  29   1   5       10.75       17.03     11.53 o 
  30   1   5      168.00      163.50     15.86 o 
  31   1   5        0.17        1.93     15.87 o 
  32   1   5       41.45       49.49     18.02 o 
  33   1   5        5.72       17.37     19.14 o 
   0   2   5     4008.38     4319.20    120.38 o 
   1   2   5     2443.42     2691.23     53.49 o 
   2   2   5       58.92       85.20      4.42 o 
   3   2   5    13815.02    15090.46    326.40 o 
   4   2   5        3.87       14.40      3.25 o 
   5   2   5     2082.91     2262.85     45.95 o 
   6   2   5     1180.12     1272.53     27.70 o 
   7   2   5     5563.83     5426.48    118.61 o 
   8   2   5      356.46      413.42     10.12 o 
   9   2   5      373.22      362.20      9.30 o 
  10   2   5       61.77       76.59      3.96 o 
  11   2   5     3810.81     3700.53     79.45 o 
  12   2   5       84.86      111.72      9.98 o 
  13   2   5      372.92      414.06     10.72 o 
  14   2   5     1366.39     1335.85     29.74 o 
  15   2   5     5311.35     5240.64    111.26 o 
  16   2   5      154.72      153.45      6.90 o 
  17   2   5       70.86       67.49      5.65 o 
  18   2   5        0.06        5.29      5.69 o 
  19   2   5     2935.52     2724.27     66.17 o 
  20   2   5        6.49        3.24      5.99 o 
  21   2   5      300.00      310.24     11.28 o 
  22   2   5        0.69       11.48      6.63 o 
  23   2   5     2454.59     2319.35     54.87 o 
  24   2   5       76.34       84.74     10.08 o 
  25   2   5        0.03        3.87      8.44 o 
  26   2   5       66.62       91.83     10.27 o 
  27   2   5      967.27      935.48     32.52 o 
  28   2   5      102.64       87.96     16.07 o 
  29   2   5       55.06       78.58     14.17 o 
  30   2   5      177.45      176.64     18.83 o 
  31   2   5      269.88      290.64     20.85 o 
  32   2   5        9.51       28.47     18.12 o 
  33   2   5      207.16      227.71     20.52 o 
   1   3   5       27.17       27.35      2.96 o 
   2   3   5      126.65      190.87      6.08 o 
   3   3   5       31.93       53.65      4.21 o 
   4   3   5     1132.32     1303.15     26.94 o 
   5   3   5     1522.72     1557.82     32.11 o 
   6   3   5     3227.72     3460.83     72.72 o 
   7   3   5     1284.38     1299.42     28.15 o 
   8   3   5     1366.50     1181.40     25.95 o 
   9   3   5      895.19      955.41     22.41 o 
  10   3   5     3454.73     3296.38     75.87 o 
  11   3   5      192.87      169.49      8.10 o 
  12   3   5     4093.62     4096.61     93.51 o 
  13   3   5      137.74      145.21      8.28 o 
  14   3   5      383.11      381.42     14.85 o 
  15   3   5      894.95      802.47     20.35 o 
  16   3   5     7460.90     6922.56    162.22 o 
  17   3   5       58.79       86.44      7.42 o 
  18   3   5     3069.87     2869.49     68.59 o 
  19   3   5       13.05       33.34      6.46 o 
  20   3   5      993.49      904.08     24.93 o 
  21   3   5        1.01       11.44      7.20 o 
  22   3   5      426.59      429.61     14.59 o 
  23   3   5       21.67       25.93     11.53 o 
  24   3   5      691.79      699.54     22.39 o 
  25   3   5      115.96      128.94     11.54 o 
  26   3   5     1493.86     1484.84     41.52 o 
  27   3   5      117.43      102.26     12.37 o 
  28   3   5      336.48      374.92     24.04 o 
  29   3   5       97.60      161.57     34.26 o 
  30   3   5      847.78      929.44     41.20 o 
  31   3   5        2.52        7.29     20.40 o 
  32   3   5      114.53      101.82     33.03 o 
   0   4   5     7774.32     7753.76    216.63 o 
   1   4   5     5805.67     6090.01    116.16 o 
   2   4   5        0.26       34.79     11.68 o 
   3   4   5     2239.75     2542.73     50.76 o 
   4   4   5     2404.08     2386.40     48.63 o 
   5   4   5      806.86      730.97     16.76 o 
   6   4   5       19.19       25.96      4.01 o 
   7   4   5        1.55        0.65      4.45 o 
   8   4   5       57.84       70.70      6.39 o 
   9   4   5     1311.68     1205.59     29.32 o 
  10   4   5      168.14      173.48     12.35 o 
  11   4   5      942.68      945.74     23.40 o 
  12   4   5      119.69      133.05     10.70 o 
  13   4   5     2163.94     1892.92     44.47 o 
  14   4   5      251.77      268.66      9.85 o 
  15   4   5     3139.42     3051.69     70.56 o 
  16   4   5        0.37        4.87      6.35 o 
  17   4   5        2.96       13.24      6.80 o 
  18   4   5      313.28      337.93     11.74 o 
  19   4   5     3589.30     3270.88     82.17 o 
  20   4   5     1645.24     1472.66     39.71 o 
  21   4   5      464.22      465.52     27.71 o 
  22   4   5       59.53       52.58      9.71 o 
  23   4   5     2592.63     2497.38     68.22 o 
  24   4   5        0.44        6.42     10.01 o 
  25   4   5      133.30      121.97     12.35 o 
  26   4   5      304.43      301.99     16.06 o 
  27   4   5      725.08      793.45     26.59 o 
  28   4   5        0.39        5.51     14.22 o 
  29   4   5       29.97       19.10     14.77 o 
  30   4   5       78.27       98.36     16.07 o 
   1   5   5       19.89       28.56      4.74 o 
   2   5   5     3306.14     2978.12     60.55 o 
   3   5   5       40.13       49.59      5.38 o 
   4   5   5     1013.53     1000.82     23.78 o 
   5   5   5       14.19       20.17      5.93 o 
   6   5   5     2197.40     1883.96     44.58 o 
   7   5   5       57.62       60.36      6.43 o 
   8   5   5     1236.14     1168.00     28.83 o 
   9   5   5        1.36        2.50      8.22 o 
  10   5   5      613.86      514.19     15.47 o 
  11   5   5       26.06       15.28      9.09 o 
  12   5   5     3213.07     2941.08     68.40 o 
  13   5   5      885.75      804.34     21.24 o 
  14   5   5     1366.56     1183.97     29.52 o 
  15   5   5      344.94      313.06     15.06 o 
  16   5   5     1658.13     1562.51     38.73 o 
  17   5   5      208.77      214.56     14.37 o 
  18   5   5       59.25       50.68     10.89 o 
  19   5   5       25.84       40.62     10.13 o 
  20   5   5      590.05      583.73     21.36 o 
  21   5   5        1.35       11.81     10.88 o 
  22   5   5       48.25       33.52     10.91 o 
  23   5   5       97.01      111.63     12.27 o 
  24   5   5        9.79       40.88     11.62 o 
  25   5   5        2.75       10.47     12.83 o 
  26   5   5      120.71      120.10     15.15 o 
  27   5   5        1.71       -9.94     14.41 o 
  28   5   5        9.14       11.28     15.03 o 
   0   6   5      974.78      904.65     32.09 o 
   1   6   5     2440.61     2278.21     55.65 o 
   2   6   5      455.25      478.20     14.49 o 
   3   6   5     2538.58     2317.11     56.38 o 
   4   6   5       77.41       75.08      7.86 o 
   5   6   5     2801.51     2472.07     59.91 o 
   6   6   5      273.89      306.89     11.75 o 
   7   6   5     1145.09      901.92     23.74 o 
   8   6   5       43.71       57.16      8.02 o 
   9   6   5     1377.93     1255.89     38.45 o 
  10   6   5      574.57      545.38     16.73 o 
  11   6   5      994.52      821.02     22.25 o 
  12   6   5      242.37      268.38     11.99 o 
  13   6   5      939.07      822.65     23.53 o 
  14   6   5      248.70      231.37     14.20 o 
  15   6   5      105.35       86.45     13.20 o 
  16   6   5       17.54       23.08     10.15 o 
  17   6   5       43.98       49.69     11.04 o 
  18   6   5      145.02      126.42     16.95 o 
  19   6   5       22.78        7.29     11.20 o 
  20   6   5       47.50       47.56     12.77 o 
  21   6   5       55.35       65.48     12.40 o 
  22   6   5       35.77       44.85     12.87 o 
  23   6   5       10.58        0.48     14.06 o 
  24   6   5       17.04        7.61     13.52 o 
  25   6   5       40.44       49.81     20.67 o 
   1   7   5      169.76      196.46     14.31 o 
   2   7   5     2469.61     2295.45     63.09 o 
   3   7   5      173.98      191.84     11.84 o 
   4   7   5        0.25       -5.89      9.59 o 
   5   7   5      133.28      157.98     17.17 o 
   6   7   5     1345.22     1213.76     33.59 o 
   7   7   5       36.76       22.82      9.79 o 
   8   7   5      220.90      203.10     11.70 o 
   9   7   5      181.55      241.00     15.49 o 
  10   7   5     1098.31      989.44     31.05 o 
  11   7   5       33.39       33.03     11.18 o 
  12   7   5       48.25       60.57     11.29 o 
  13   7   5        0.50       34.13     15.46 o 
  14   7   5      275.48      262.56     14.93 o 
  15   7   5       27.09       29.30     12.30 o 
  16   7   5      100.52      114.03     13.59 o 
  17   7   5       18.61       29.49     12.79 o 
  18   7   5       84.38       76.76     13.90 o 
  19   7   5        8.34       18.66     14.42 o 
  20   7   5        1.10       -3.01     14.01 o 
  21   7   5        4.88        7.08     15.69 o 
   0   8   5        2.77        7.12     20.24 o 
   1   8   5        7.62        6.25     12.79 o 
   2   8   5       60.83       55.63     16.58 o 
   3   8   5       56.37       76.24     23.03 o 
   4   8   5      138.54      141.98     15.04 o 
   5   8   5       48.51       35.14     13.83 o 
   6   8   5        0.10       11.08     13.22 o 
   7   8   5        4.72       28.61     14.08 o 
   8   8   5        4.49        3.31     13.86 o 
   9   8   5       24.16       11.65     14.34 o 
  10   8   5        3.38      -19.78     14.36 o 
  11   8   5       75.24       68.39     16.03 o 
  12   8   5       89.52       88.83     14.99 o 
  13   8   5       96.93      125.23     21.28 o 
  14   8   5       43.33       33.74     15.57 o 
  15   8   5      142.35      214.20     25.12 o 
  16   8   5      131.54      163.74     18.94 o 
   1   9   5       68.03       95.70     18.96 o 
   2   9   5       29.13       34.08     23.21 o 
   3   9   5       50.17       41.46     20.28 o 
   4   9   5        5.95       24.64     21.19 o 
   5   9   5       15.76      -16.71     20.76 o 
   0   0   6     8676.81     9167.54    360.80 o 
   1   0   6     2035.47     2103.18     58.75 o 
   2   0   6     3386.08     3738.48    104.89 o 
   3   0   6      549.87      551.29     16.78 o 
   4   0   6     1451.30     1397.76     42.06 o 
   5   0   6      773.07      684.08     20.69 o 
   6   0   6     9461.48     9768.58    271.21 o 
   7   0   6     7760.58     8159.41    227.22 o 
   8   0   6        2.23       58.42      9.25 o 
   9   0   6     4425.67     4775.75    134.11 o 
  10   0   6      608.70      562.60     17.91 o 
  11   0   6      183.57      135.46     13.83 o 
  12   0   6     2304.68     2140.87     61.77 o 
  13   0   6      129.06      164.08      7.97 o 
  14   0   6      987.74      898.79     27.89 o 
  15   0   6      770.86      842.64     25.95 o 
  16   0   6       21.82       33.70      6.25 o 
  17   0   6      108.10      103.53      9.18 o 
  18   0   6     1594.62     1654.08     48.72 o 
  19   0   6     2956.56     3000.87    103.66 o 
  20   0   6     1693.56     1503.74     52.93 o 
  21   0   6      223.59      210.65     15.27 o 
  22   0   6      154.69      172.04     13.08 o 
  23   0   6      291.91      287.85     27.56 o 
  24   0   6      335.78      303.43     33.01 o 
  25   0   6      124.98      143.23     15.31 o 
  26   0   6      388.88      365.22     26.60 o 
  27   0   6      433.51      467.25     46.70 o 
  28   0   6       36.32       53.15     16.91 o 
  29   0   6       46.96       69.60     18.91 o 
  30   0   6       65.78      115.07     52.31 o 
  31   0   6       91.22      102.31     22.80 o 
  32   0   6        0.34      -24.36     23.74 o 
  33   0   6        8.61       26.61     85.93 o 
   1   1   6     1238.06     1226.68     25.09 o 
   2   1   6     5307.66     5259.28    103.94 o 
   3   1   6    10014.57     9977.17    196.07 o 
   4   1   6      486.31      480.99     10.46 o 
   5   1   6     3031.42     2657.46     52.92 o 
   6   1   6       13.12       18.42      2.57 o 
   7   1   6     4965.21     5273.40    104.50 o 
   8   1   6       16.06        7.36      3.36 o 
   9   1   6       19.31       28.19      3.00 o 
  10   1   6     2465.55     2637.09     52.87 o 
  11   1   6      608.82      564.02     12.46 o 
  12   1   6      736.17      693.52     15.15 o 
  13   1   6     1136.26     1192.43     24.97 o 
  14   1   6        1.50        7.41      3.69 o 
  15   1   6      447.75      459.22     12.22 o 
  16   1   6      114.18       99.59      5.57 o 
  17   1   6        3.77        4.60      4.66 o 
  18   1   6      683.96      625.26     16.60 o 
  19   1   6      575.77      563.89     16.07 o 
  20   1   6     1089.60     1043.50     25.70 o 
  21   1   6     1254.84     1181.15     29.80 o 
  22   1   6      131.86      153.21     11.06 o 
  23   1   6      826.94      796.98     22.92 o 
  24   1   6       15.82       13.99      8.07 o 
  25   1   6       28.89       22.75      8.91 o 
  26   1   6       33.31       55.85      9.84 o 
  27   1   6       10.87       13.49      9.92 o 
  28   1   6      154.09      173.90     16.11 o 
  29   1   6       36.16       48.24     13.23 o 
  30   1   6       13.80        0.60     13.33 o 
  31   1   6      253.30      268.74     20.75 o 
  32   1   6       76.89       68.54     18.40 o 
  33   1   6       52.04       45.54     29.34 o 
   0   2   6    15673.27    17490.06    485.98 o 
   1   2   6      824.29      894.55     18.59 o 
   2   2   6      928.24      957.50     19.70 o 
   3   2   6     1174.05     1254.90     25.94 o 
   4   2   6    12554.98    13482.40    281.11 o 
   5   2   6     1041.59     1133.40     24.74 o 
   6   2   6      122.24      203.23      6.02 o 
   7   2   6      653.07      833.18     18.73 o 
   8   2   6     3661.48     3333.87     70.08 o 
   9   2   6     1545.65     1546.21     33.48 o 
  10   2   6        2.61        6.59      6.69 o 
  11   2   6       41.37       43.63      4.29 o 
  12   2   6      347.76      329.92     10.69 o 
  13   2   6      100.67      126.66      6.23 o 
  14   2   6      404.09      368.70     11.54 o 
  15   2   6       35.19       43.38      5.37 o 
  16   2   6      667.15      552.48     15.44 o 
  17   2   6      153.76      137.66      7.10 o 
  18   2   6      642.94      635.24     17.36 o 
  19   2   6      318.57      361.35     11.95 o 
  20   2   6     1543.32     1511.25     36.94 o 
  21   2   6      185.97      200.54     13.40 o 
  22   2   6       85.22       86.81      7.84 o 
  23   2   6        5.75       -1.28      7.22 o 
  24   2   6       54.54       74.91     12.72 o 
  25   2   6      188.29      231.50     13.51 o 
  26   2   6        1.32        1.84      9.54 o 
  27   2   6       69.36       53.24     11.45 o 
  28   2   6      288.71      255.50     16.61 o 
  29   2   6       24.58       15.02     13.92 o 
  30   2   6       64.27       56.36     15.35 o 
  31   2   6       79.22      104.58     18.54 o 
  32   2   6      192.42      184.64     20.30 o 
   1   3   6      188.93      201.43      7.27 o 
   2   3   6      365.72      349.68      8.40 o 
   3   3   6     2579.33     2516.67     53.45 o 
   4   3   6      235.03      274.51      8.69 o 
   5   3   6        8.71       -0.37      4.22 o 
   6   3   6      387.42      350.68      9.14 o 
   7   3   6      734.91      673.93     15.58 o 
   8   3   6       45.45       83.18      8.15 o 
   9   3   6       16.69       38.96      6.02 o 
  10   3   6      293.91      278.96     12.50 o 
  11   3   6     3741.95     3827.88     87.82 o 
  12   3   6        1.11       -0.87      6.39 o 
  13   3   6       98.99      110.76      6.87 o 
  14   3   6      209.17      219.16     10.56 o 
  15   3   6     1450.10     1251.60     30.49 o 
  16   3   6       82.99       77.96      6.70 o 
  17   3   6      852.91      752.07     19.67 o 
  18   3   6       77.09       70.71      7.11 o 
  19   3   6      171.27      188.41     12.04 o 
  20   3   6       98.19      100.40      8.01 o 
  21   3   6       60.68       46.62      8.56 o 
  22   3   6        0.11       -4.27      7.50 o 
  23   3   6        0.14      -10.33      8.28 o 
  24   3   6        0.62        8.88      8.88 o 
  25   3   6       14.13       20.36     10.78 o 
  26   3   6       34.98       45.28     11.79 o 
  27   3   6       11.92       15.96     12.01 o 
  28   3   6        1.87       16.25     13.77 o 
  29   3   6       58.13       56.50     17.14 o 
  30   3   6      125.97      143.58     19.22 o 
  31   3   6       49.74       37.35     17.54 o 
   0   4   6      692.01      732.90     20.81 o 
   1   4   6     4051.23     4002.04     81.19 o 
   2   4   6      104.37      144.65      6.51 o 
   3   4   6       30.38       18.56      5.26 o 
   4   4   6      422.51      408.89     10.68 o 
   5   4   6       37.53       43.88      4.19 o 
   6   4   6      455.89      495.32     13.00 o 
   7   4   6      200.53      198.68      8.52 o 
   8   4   6        0.10        4.08      6.99 o 
   9   4   6       32.96       31.83      6.78 o 
  10   4   6      134.05      129.18      9.52 o 
  11   4   6      793.72      721.76     18.99 o 
  12   4   6        0.60        0.57     11.76 o 
  13   4   6       82.40       99.41      8.84 o 
  14   4   6     1231.12     1090.85     27.15 o 
  15   4   6       98.38       90.38      7.16 o 
  16   4   6      125.10      165.72      8.67 o 
  17   4   6      897.69      877.26     22.80 o 
  18   4   6       50.84       50.04      7.68 o 
  19   4   6       29.09       19.39      7.80 o 
  20   4   6      195.20      215.89     10.65 o 
  21   4   6       67.23       76.73     10.42 o 
  22   4   6      112.61      102.33     11.11 o 
  23   4   6      258.49      273.22     14.59 o 
  24   4   6       73.42       52.88     11.14 o 
  25   4   6       72.93      100.73     12.19 o 
  26   4   6      188.95      187.09     23.07 o 
  27   4   6      134.74      171.98     15.23 o 
  28   4   6        0.68       22.83     14.23 o 
  29   4   6       20.14       14.19     14.77 o 
   1   5   6       42.02       43.96      5.47 o 
   2   5   6     1305.51     1212.64     27.78 o 
   3   5   6     1766.83     1637.25     38.87 o 
   4   5   6       81.42       95.77      7.00 o 
   5   5   6      398.78      415.57     13.90 o 
   6   5   6      291.11      271.28     12.72 o 
   7   5   6     1905.44     1824.45     45.61 o 
   8   5   6        9.38       10.70      6.26 o 
   9   5   6      831.31      880.99     22.72 o 
  10   5   6      894.23      815.44     21.49 o 
  11   5   6     1189.45     1024.12     25.77 o 
  12   5   6      326.74      327.00     14.69 o 
  13   5   6       89.81       67.78     10.95 o 
  14   5   6     1056.19     1005.95     26.17 o 
  15   5   6      331.62      330.72     12.43 o 
  16   5   6       72.42       84.23      8.69 o 
  17   5   6     1654.81     1454.61     37.09 o 
  18   5   6        4.04        9.15      9.44 o 
  19   5   6       14.09       24.44     10.04 o 
  20   5   6      164.09      186.60     13.69 o 
  21   5   6       17.43       21.86     10.99 o 
  22   5   6       78.89       86.00     12.22 o 
  23   5   6       33.62       15.77     12.61 o 
  24   5   6      130.35      127.44     13.55 o 
  25   5   6       50.42       38.96     13.10 o 
  26   5   6       21.35       20.23     14.51 o 
  27   5   6      180.30      173.19     32.09 o 
   0   6   6     2051.28     2099.17     76.70 o 
   1   6   6      848.61      796.20     22.06 o 
   2   6   6     1654.47     1509.92     40.41 o 
   3   6   6       36.38       52.94     12.85 o 
   4   6   6     6471.30     6071.14    156.24 o 
   5   6   6        5.96       33.14      7.82 o 
   6   6   6        0.70        5.13      8.42 o 
   7   6   6      625.75      655.32     19.41 o 
   8   6   6     1861.97     1745.21     43.70 o 
   9   6   6       48.96       41.82      8.20 o 
  10   6   6       48.56       59.98     10.21 o 
  11   6   6      183.67      205.23     13.69 o 
  12   6   6       50.62       66.20      8.83 o 
  13   6   6       54.29       68.48     10.31 o 
  14   6   6       37.77       61.83      9.59 o 
  15   6   6        9.10        1.98      9.85 o 
  16   6   6        4.85       10.88     11.66 o 
  17   6   6       39.29       13.82     10.87 o 
  18   6   6      153.32      131.75     12.82 o 
  19   6   6       31.44       37.13     12.21 o 
  20   6   6        8.76        7.49     12.28 o 
  21   6   6        1.91        3.30     13.08 o 
  22   6   6       44.04       33.78     13.79 o 
  23   6   6       13.45       29.80     22.01 o 
  24   6   6       72.22       76.37     14.96 o 
   1   7   6      300.63      327.76     14.98 o 
   2   7   6       17.38        8.72     10.70 o 
   3   7   6       72.98       94.63     11.76 o 
   4   7   6       94.07      118.50     14.24 o 
   5   7   6       82.17       78.33     10.87 o 
   6   7   6        1.21       34.44     14.54 o 
   7   7   6     2132.05     1977.13     52.29 o 
   8   7   6       61.44       80.48     11.41 o 
   9   7   6        0.80        7.46     10.87 o 
  10   7   6        1.09        5.60     10.52 o 
  11   7   6     1234.74     1091.44     31.21 o 
  12   7   6      191.63      189.35     13.98 o 
  13   7   6       54.52       54.73     12.67 o 
  14   7   6       25.76       37.09     12.72 o 
  15   7   6       54.83       70.05     14.07 o 
  16   7   6       31.35       37.60     13.15 o 
  17   7   6       29.68       61.96     13.69 o 
  18   7   6        0.00       18.01     13.81 o 
  19   7   6      165.14      136.26     15.00 o 
  20   7   6        2.40       12.11     15.21 o 
   0   8   6        1.70       35.60     20.33 o 
   1   8   6        1.23       -1.21     14.72 o 
   2   8   6        8.59        6.00     13.08 o 
   3   8   6       94.21       96.70     15.26 o 
   4   8   6       77.60       93.77     15.60 o 
   5   8   6       48.60       43.54     14.84 o 
   6   8   6       34.18       74.91     14.83 o 
   7   8   6       20.64       19.11     24.20 o 
   8   8   6       67.22       60.93     18.24 o 
   9   8   6        4.40       22.51     15.39 o 
  10   8   6      620.12      623.36     28.23 o 
  11   8   6        0.97      -14.28     15.04 o 
  12   8   6       74.66       81.41     16.26 o 
  13   8   6        3.36       37.63     32.33 o 
  14   8   6      297.74      348.48     30.57 o 
  15   8   6       38.75       29.22     17.48 o 
   1   1   7        8.63       12.13      4.05 o 
   2   1   7      302.71      289.95      7.15 o 
   3   1   7     1713.16     1706.67     34.60 o 
   4   1   7      745.18      756.04     15.88 o 
   5   1   7      185.46      246.92     11.25 o 
   6   1   7      823.07      925.82     19.54 o 
   7   1   7       57.21       87.72      5.79 o 
   8   1   7       61.82      108.86      6.39 o 
   9   1   7      712.71      633.13     13.98 o 
  10   1   7      728.74      701.95     15.54 o 
  11   1   7     1005.75     1081.47     22.85 o 
  12   1   7     1398.70     1344.68     28.04 o 
  13   1   7        4.63        5.50      4.59 o 
  14   1   7      501.08      436.27     12.41 o 
  15   1   7     1469.59     1389.33     32.94 o 
  16   1   7       26.43       17.62      6.34 o 
  17   1   7       76.41       58.55      5.94 o 
  18   1   7     1334.71     1243.97     35.25 o 
  19   1   7        7.70       23.24     10.61 o 
  20   1   7       71.85       92.41      7.39 o 
  21   1   7      581.90      558.68     18.41 o 
  22   1   7      180.14      179.09     13.66 o 
  23   1   7      330.95      340.96     14.20 o 
  24   1   7       75.20      112.81     22.45 o 
  25   1   7      106.28      136.93     11.33 o 
  26   1   7      315.37      353.95     16.86 o 
  27   1   7        8.61        0.21     12.34 o 
  28   1   7      166.06      159.72     13.67 o 
  29   1   7      231.85      248.56     17.32 o 
  30   1   7       34.80       38.73     14.64 o 
  31   1   7        3.07       13.07     17.84 o 
  32   1   7        1.74       24.22     19.98 o 
   0   2   7     2084.29     2146.72     60.28 o 
   1   2   7       35.53       50.06      4.55 o 
   2   2   7      235.04      198.47      7.35 o 
   3   2   7      560.86      718.10     15.71 o 
   4   2   7     2844.83     2678.75     59.91 o 
   5   2   7       13.01       34.22      3.72 o 
   6   2   7       92.00      113.02      4.67 o 
   7   2   7        1.78        1.83      3.24 o 
   8   2   7     4114.57     4022.22     84.90 o 
   9   2   7        3.50       -0.43      3.67 o 
  10   2   7       18.75       18.81      6.07 o 
  11   2   7      764.24      810.68     20.26 o 
  12   2   7     1431.32     1304.62     31.71 o 
  13   2   7      627.19      574.79     15.41 o 
  14   2   7      840.29      700.20     19.27 o 
  15   2   7      968.32      905.36     23.05 o 
  16   2   7      701.67      677.77     18.14 o 
  17   2   7       27.22       29.05      6.03 o 
  18   2   7        0.22       -1.11      6.55 o 
  19   2   7      221.58      208.24      9.51 o 
  20   2   7       27.38       26.24      6.68 o 
  21   2   7      120.86      123.71     10.68 o 
  22   2   7      840.98      805.52     22.17 o 
  23   2   7        1.96        8.68      8.16 o 
  24   2   7      311.05      311.79     13.17 o 
  25   2   7        4.34       -1.41      9.78 o 
  26   2   7        0.15       -5.27     10.69 o 
  27   2   7       34.64       23.55     14.25 o 
  28   2   7        2.81       11.82     13.10 o 
  29   2   7      248.77      277.09     22.13 o 
  30   2   7        7.73        4.31     16.20 o 
  31   2   7       94.22       75.97     18.19 o 
   1   3   7     3522.00     3565.97     73.57 o 
   2   3   7       28.33       20.10      3.96 o 
   3   3   7     1050.60     1104.77     23.37 o 
   4   3   7      568.26      604.93     14.17 o 
   5   3   7     3187.16     3127.21     65.53 o 
   6   3   7      854.44      772.48     17.52 o 
   7   3   7      146.06      168.36      7.04 o 
   8   3   7     1906.25     1851.45     41.49 o 
   9   3   7     2307.69     2323.54     54.07 o 
  10   3   7      230.45      201.95      7.72 o 
  11   3   7       23.85       36.48      8.43 o 
  12   3   7     2244.91     2247.88     52.35 o 
  13   3   7     1363.46     1203.24     29.38 o 
  14   3   7       69.12      102.49     10.83 o 
  15   3   7      322.89      305.50     18.97 o 
  16   3   7      756.26      730.49     20.70 o 
  17   3   7        2.88        0.85      6.20 o 
  18   3   7      340.32      350.80     14.92 o 
  19   3   7      338.26      359.82     15.46 o 
  20   3   7      413.14      378.64     13.39 o 
  21   3   7     1130.78     1035.14     27.32 o 
  22   3   7      129.93      160.29     10.30 o 
  23   3   7      214.06      195.60     10.80 o 
  24   3   7      292.20      291.53     19.26 o 
  25   3   7        1.90       -7.73      9.57 o 
  26   3   7      257.34      285.94     18.61 o 
  27   3   7        9.25       25.10     13.03 o 
  28   3   7       52.65       54.41     15.25 o 
  29   3   7      139.88      169.45     18.00 o 
  30   3   7      179.71      210.32     19.66 o 
   0   4   7        7.68        8.36      6.35 o 
   1   4   7     3674.09     3700.34     76.68 o 
   2   4   7      173.76      216.98      9.21 o 
   3   4   7     1461.68     1281.91     31.68 o 
   4   4   7      241.99      287.01     10.54 o 
   5   4   7     2897.94     2785.89     61.77 o 
   6   4   7      124.27      128.28      9.38 o 
   7   4   7      296.66      277.86      9.58 o 
   8   4   7      247.40      255.58     11.69 o 
   9   4   7      611.13      556.93     15.56 o 
  10   4   7       95.54      114.32      6.96 o 
  11   4   7      229.15      273.21      9.91 o 
  12   4   7     1213.07     1031.70     25.94 o 
  13   4   7     1553.72     1377.55     37.36 o 
  14   4   7      222.81      218.11     12.76 o 
  15   4   7     1267.74     1220.97     30.33 o 
  16   4   7      577.34      540.67     16.02 o 
  17   4   7      465.43      491.17     15.13 o 
  18   4   7       45.42       64.48      9.70 o 
  19   4   7      888.79      856.64     22.95 o 
  20   4   7      382.39      403.38     19.75 o 
  21   4   7      160.48      167.54     10.74 o 
  22   4   7      286.63      282.68     14.22 o 
  23   4   7      772.48      718.04     25.09 o 
  24   4   7       49.12       76.61     12.31 o 
  25   4   7       80.57       84.94     13.16 o 
  26   4   7      118.48      167.62     19.19 o 
  27   4   7      331.62      314.85     16.76 o 
  28   4   7       16.52       20.25     15.29 o 
  29   4   7       97.52      171.56     20.62 o 
   1   5   7      131.69      136.73      6.63 o 
   2   5   7     2582.52     2496.42     61.00 o 
   3   5   7      337.64      343.01     13.93 o 
   4   5   7     1276.78     1316.61     33.40 o 
   5   5   7       23.49       45.62      6.70 o 
   6   5   7     1028.51     1020.05     26.32 o 
   7   5   7      587.41      580.20     16.63 o 
   8   5   7     1841.04     1697.95     40.79 o 
   9   5   7        6.69        5.48      7.06 o 
  10   5   7     1132.96     1049.86     34.49 o 
  11   5   7       98.01       94.31      7.72 o 
  12   5   7      411.04      397.67     14.46 o 
  13   5   7       97.22      107.32     10.94 o 
  14   5   7      509.60      499.12     15.70 o 
  15   5   7        0.01      -13.26      8.84 o 
  16   5   7     1418.20     1235.52     30.88 o 
  17   5   7       95.80      101.83     11.47 o 
  18   5   7       47.79       19.48      9.18 o 
  19   5   7       34.40       15.98     10.37 o 
  20   5   7      245.34      237.08     13.68 o 
  21   5   7        6.12       58.37     28.22 o 
  22   5   7      224.05      230.68     17.29 o 
  23   5   7       16.19       12.60     12.82 o 
  24   5   7      204.66      232.73     16.06 o 
  25   5   7        0.10      -16.08     13.81 o 
  26   5   7      115.23      141.16     15.19 o 
   0   6   7     1918.03     1818.03     67.81 o 
   1   6   7     2273.91     2176.89     59.90 o 
   2   6   7        1.13      -13.82      9.21 o 
   3   6   7      270.11      273.21     15.20 o 
   4   6   7       71.36       35.37      9.61 o 
   5   6   7      108.39      134.54     10.24 o 
   6   6   7       59.05       78.21      9.09 o 
   7   6   7       55.15       78.02     11.97 o 
   8   6   7      605.75      595.51     18.52 o 
   9   6   7      612.98      579.02     18.15 o 
  10   6   7       15.21       13.14      8.65 o 
  11   6   7      290.53      256.21     13.31 o 
  12   6   7      108.30      117.83     10.50 o 
  13   6   7      139.03      164.22     12.98 o 
  14   6   7        2.77        6.64      9.05 o 
  15   6   7      246.38      258.25     12.82 o 
  16   6   7        8.30        1.17     10.84 o 
  17   6   7      324.38      262.47     14.52 o 
  18   6   7      114.34       91.21     12.21 o 
  19   6   7      125.40      137.40     14.70 o 
  20   6   7      311.97      265.38     16.35 o 
  21   6   7       16.80        5.50     13.57 o 
  22   6   7       31.79       68.03     24.01 o 
  23   6   7        9.77       -9.74     15.30 o 
   1   7   7      164.87      211.85     18.97 o 
   2   7   7       93.20       91.02     11.58 o 
   3   7   7       91.71      109.10     15.43 o 
   4   7   7       13.47        6.13     11.79 o 
   5   7   7      737.89      751.45     28.58 o 
   6   7   7      103.74      127.00     11.88 o 
   7   7   7      177.57      237.88     15.63 o 
   8   7   7        4.28        7.30     10.51 o 
   9   7   7      193.08      220.03     14.18 o 
  10   7   7       17.23       50.41     17.22 o 
  11   7   7       63.96       61.30     12.01 o 
  12   7   7        0.74       -1.44     11.93 o 
  13   7   7      509.59      500.82     20.75 o 
  14   7   7        2.91        5.82     12.88 o 
  15   7   7        0.09        3.75     13.07 o 
  16   7   7        1.68       -8.00     13.69 o 
  17   7   7      150.61      139.85     15.85 o 
  18   7   7        8.48       14.52     14.59 o 
  19   7   7       22.17       28.28     16.07 o 
   0   8   7      380.73      390.55     29.75 o 
   1   8   7       76.53       79.67     15.83 o 
   2   8   7      140.00      115.58     16.43 o 
   3   8   7       11.01       10.67     13.48 o 
   4   8   7        1.35       12.79     17.22 o 
   5   8   7        5.04        9.05     15.76 o 
   6   8   7       46.17       85.52     15.61 o 
   7   8   7        3.47       19.64     15.80 o 
   8   8   7       60.05       51.47     16.00 o 
   9   8   7       29.51       24.73     15.98 o 
  10   8   7       32.94       38.23     16.10 o 
  11   8   7       12.03        2.99     16.28 o 
  12   8   7      147.38      157.30     19.18 o 
  13   8   7        3.94       -1.30     16.87 o 
   0   0   8      634.67      576.90     28.36 o 
   1   0   8       75.51       85.20      6.03 o 
   2   0   8        9.57        8.96      3.87 o 
   3   0   8     3279.35     3595.32    102.04 o 
   4   0   8     7530.66     7262.74    203.08 o 
   5   0   8     4726.53     5373.80    150.83 o 
   6   0   8     9853.60    10165.60    283.45 o 
   7   0   8        0.08       -3.68      8.04 o 
   8   0   8      289.70      281.28     12.86 o 
   9   0   8     8182.43     8437.85    236.75 o 
  10   0   8     1476.96     1475.10     43.68 o 
  11   0   8      438.25      372.98     15.56 o 
  12   0   8     1255.04     1106.05     33.47 o 
  13   0   8       23.65       17.79     10.06 o 
  14   0   8      401.36      397.84     14.80 o 
  15   0   8      108.17      119.28     12.47 o 
  16   0   8       25.36       14.64      7.74 o 
  17   0   8        9.98       18.36     16.22 o 
  18   0   8     1039.51      984.81     41.81 o 
  19   0   8      324.22      359.20     20.45 o 
  20   0   8     4606.57     4771.11    192.97 o 
  21   0   8      537.14      548.87     29.61 o 
  22   0   8       48.97       51.97     19.86 o 
  23   0   8      421.28      413.79     25.91 o 
  24   0   8     1492.23     1539.06     67.27 o 
  25   0   8       17.48       14.85     15.09 o 
  26   0   8      501.96      518.01     31.31 o 
  27   0   8      116.74      111.17     18.68 o 
  28   0   8      890.17     1067.14    102.82 o 
  29   0   8      250.07      270.42     25.17 o 
  30   0   8      120.75      152.29     22.25 o 
  31   0   8      290.73      298.48     35.41 o 
   1   1   8      921.83      943.01     19.81 o 
   2   1   8      335.15      342.41      8.35 o 
   3   1   8      530.70      574.55     12.95 o 
   4   1   8      274.56      289.54      7.50 o 
   5   1   8        3.05       -0.64      3.04 o 
   6   1   8       27.91       28.60      3.73 o 
   7   1   8      850.05      904.51     19.19 o 
   8   1   8     1154.29     1291.03     26.88 o 
   9   1   8     2177.38     1999.18     40.75 o 
  10   1   8       89.73      133.95      6.61 o 
  11   1   8      132.19      156.46      8.96 o 
  12   1   8       62.09       59.20      9.42 o 
  13   1   8     2142.04     2028.84     46.39 o 
  14   1   8       21.99       15.52      6.59 o 
  15   1   8      208.62      210.95     12.38 o 
  16   1   8      147.75      140.51     11.21 o 
  17   1   8     6496.40     6379.90    160.23 o 
  18   1   8        0.05       14.98      6.41 o 
  19   1   8      224.33      212.92     10.62 o 
  20   1   8     1186.55     1075.10     30.99 o 
  21   1   8      949.90      950.66     27.92 o 
  22   1   8      346.10      333.27     23.67 o 
  23   1   8       27.97       41.75      9.46 o 
  24   1   8       54.14       88.11     15.91 o 
  25   1   8      791.86      784.21     28.05 o 
  26   1   8       20.34       27.06     11.49 o 
  27   1   8        5.54       -0.77     12.23 o 
  28   1   8       10.04       28.58     13.12 o 
  29   1   8      169.06      155.56     15.81 o 
  30   1   8       22.79       33.75     15.19 o 
  31   1   8      294.65      397.78     27.05 o 
   0   2   8      433.15      439.41     14.59 o 
   1   2   8      182.47      215.20     10.30 o 
   2   2   8       21.38       13.39      3.80 o 
   3   2   8      108.21      110.72      7.17 o 
   4   2   8      116.74      129.26      8.63 o 
   5   2   8      203.13      191.71      6.33 o 
   6   2   8     5838.33     5917.10    129.24 o 
   7   2   8     3403.08     3586.58     75.99 o 
   8   2   8     1605.16     1481.82     32.53 o 
   9   2   8       10.17       10.43      3.89 o 
  10   2   8      446.73      394.83     13.88 o 
  11   2   8       15.02       31.89      5.50 o 
  12   2   8      313.09      282.73      9.86 o 
  13   2   8       42.28       43.51      8.02 o 
  14   2   8     2024.02     1843.39     46.92 o 
  15   2   8       99.40      105.45      6.76 o 
  16   2   8      106.73      121.25      7.30 o 
  17   2   8     2097.40     1955.79     48.02 o 
  18   2   8      108.83       93.97      9.40 o 
  19   2   8      288.30      329.06     14.15 o 
  20   2   8      345.39      380.01     13.26 o 
  21   2   8      195.18      176.94     11.62 o 
  22   2   8      645.86      596.24     18.89 o 
  23   2   8      575.08      591.14     19.04 o 
  24   2   8      398.76      423.24     26.87 o 
  25   2   8       61.61       79.61     10.98 o 
  26   2   8       38.36       57.10     13.50 o 
  27   2   8        9.04       17.59     12.56 o 
  28   2   8      142.67      183.76     20.69 o 
  29   2   8       34.68       49.87     17.15 o 
  30   2   8       53.47       69.39     18.22 o 
   1   3   8     1284.08     1211.86     26.75 o 
   2   3   8       40.48       67.55      4.36 o 
   3   3   8     3630.43     3662.52     74.45 o 
   4   3   8       31.49       45.39      5.38 o 
   5   3   8     2166.90     2087.73     44.95 o 
   6   3   8       11.29       15.17      4.28 o 
   7   3   8      954.86      852.23     20.38 o 
   8   3   8      472.41      423.19     16.41 o 
   9   3   8        0.84       -1.00      4.74 o 
  10   3   8      174.94      181.66      8.72 o 
  11   3   8     1126.17      992.64     25.04 o 
  12   3   8      129.48      129.07      8.45 o 
  13   3   8      290.61      284.39     18.09 o 
  14   3   8        6.78        5.42      6.70 o 
  15   3   8      868.55      742.26     22.46 o 
  16   3   8       18.53       23.57      6.44 o 
  17   3   8       95.54       78.62      8.93 o 
  18   3   8      126.56       92.97      7.95 o 
  19   3   8      525.54      500.23     17.33 o 
  20   3   8        0.68       11.87      7.81 o 
  21   3   8       44.59       48.67      8.44 o 
  22   3   8       10.68       -3.47      8.97 o 
  23   3   8        9.39        8.98      9.13 o 
  24   3   8       75.83       75.40     10.48 o 
  25   3   8        3.45        6.74     10.40 o 
  26   3   8       33.55       22.37     13.49 o 
  27   3   8       45.80       22.45     14.44 o 
  28   3   8       83.85       83.65     15.77 o 
  29   3   8       67.27       70.79     16.91 o 
   0   4   8     4225.01     4204.11    146.31 o 
   1   4   8       31.60       45.40      9.31 o 
   2   4   8        0.01       -6.98      6.80 o 
   3   4   8      155.10      200.08     12.34 o 
   4   4   8     1287.31     1240.95     29.89 o 
   5   4   8        7.76       12.43      5.18 o 
   6   4   8        0.81        1.59      6.38 o 
   7   4   8      116.44      136.64     11.92 o 
   8   4   8     1367.47     1258.70     30.86 o 
   9   4   8       45.61       45.52      6.02 o 
  10   4   8      198.89      240.73     11.99 o 
  11   4   8      193.37      191.76      8.56 o 
  12   4   8      559.47      482.48     14.54 o 
  13   4   8      210.94      199.60      9.20 o 
  14   4   8       13.22       25.92      6.89 o 
  15   4   8       22.90       24.72      8.19 o 
  16   4   8      532.65      507.58     17.20 o 
  17   4   8        0.43       -0.46     11.82 o 
  18   4   8       17.16        8.80      9.97 o 
  19   4   8        5.62       18.17      9.73 o 
  20   4   8       26.58       11.49      8.95 o 
  21   4   8        3.74       22.62      9.30 o 
  22   4   8       10.60        4.46     10.15 o 
  23   4   8      325.78      348.64     22.32 o 
  24   4   8      229.18      241.94     15.09 o 
  25   4   8       15.98       11.78     13.65 o 
  26   4   8        2.19        7.41     13.79 o 
  27   4   8       15.63       10.19     14.14 o 
  28   4   8       35.15       39.00     16.37 o 
   1   5   8       22.96       24.81      7.04 o 
   2   5   8       76.19       72.68      9.60 o 
   3   5   8      134.08      128.09     10.28 o 
   4   5   8      242.79      275.36     13.53 o 
   5   5   8        8.48       20.40      6.98 o 
   6   5   8      529.79      523.17     16.88 o 
   7   5   8       27.83       30.50      7.12 o 
   8   5   8       88.74       96.59      8.24 o 
   9   5   8      258.21      251.26     10.80 o 
  10   5   8        3.99       19.26      7.33 o 
  11   5   8      413.59      444.34     14.34 o 
  12   5   8      324.10      332.57     12.37 o 
  13   5   8      698.12      627.02     18.45 o 
  14   5   8      759.63      755.79     21.01 o 
  15   5   8        0.15        0.11      8.44 o 
  16   5   8        9.73        8.69      8.82 o 
  17   5   8      432.12      444.48     15.69 o 
  18   5   8       35.55       42.71      9.62 o 
  19   5   8       68.49       66.91     10.50 o 
  20   5   8      115.94      130.16     12.90 o 
  21   5   8      383.14      432.24     30.35 o 
  22   5   8       28.56       23.88     12.77 o 
  23   5   8        6.09        8.04     13.37 o 
  24   5   8        9.99       14.21     14.16 o 
  25   5   8      198.85      199.17     16.85 o 
   0   6   8        3.21        7.80     14.90 o 
   1   6   8     2129.81     2000.58     56.18 o 
   2   6   8      287.50      298.45     19.67 o 
   3   6   8       46.13       49.14     17.21 o 
   4   6   8       65.18       77.73      9.36 o 
   5   6   8        0.70      -13.18      9.19 o 
   6   6   8      177.93      173.52     11.43 o 
   7   6   8      236.06      278.48     12.98 o 
   8   6   8       96.84      108.39     14.01 o 
   9   6   8        3.57       21.40      9.30 o 
  10   6   8      907.65      897.68     26.93 o 
  11   6   8      305.16      287.34     12.92 o 
  12   6   8        7.39       19.09     11.77 o 
  13   6   8        0.34      -13.78      9.83 o 
  14   6   8      142.69      184.14     15.30 o 
  15   6   8        1.04       15.76     10.82 o 
  16   6   8       17.95       26.44     11.04 o 
  17   6   8       28.99       39.22     12.12 o 
  18   6   8      203.48      233.71     17.08 o 
  19   6   8       77.51       85.20     14.01 o 
  20   6   8      167.78      182.07     15.83 o 
  21   6   8        4.27       39.26     14.57 o 
  22   6   8      156.67      154.63     16.58 o 
   1   7   8      171.41      240.50     22.48 o 
   2   7   8      165.56      155.14     14.43 o 
   3   7   8      208.05      247.19     17.81 o 
   4   7   8      118.83      121.68     21.59 o 
   5   7   8       49.52       43.93     12.84 o 
   6   7   8      327.34      358.11     18.08 o 
   7   7   8      314.63      388.98     19.75 o 
   8   7   8       13.65       34.99     11.82 o 
   9   7   8       81.82       82.06     12.50 o 
  10   7   8       15.55       17.89     11.93 o 
  11   7   8      246.98      305.11     16.15 o 
  12   7   8        2.98       16.60     15.60 o 
  13   7   8      298.29      372.35     18.75 o 
  14   7   8       34.79       40.72     14.49 o 
  15   7   8      347.44      346.55     19.82 o 
  16   7   8      115.58      106.14     16.69 o 
  17   7   8      203.01      230.07     17.80 o 
  18   7   8        0.37        7.14     16.36 o 
   0   8   8        0.61      -11.94     23.27 o 
   1   8   8       15.59       11.68     15.73 o 
   2   8   8       19.50       30.95     21.42 o 
   3   8   8      258.69      205.22     20.34 o 
   4   8   8      597.31      631.45     42.45 o 
   5   8   8        1.74       -5.01     16.14 o 
   6   8   8      195.61      196.89     19.93 o 
   7   8   8       41.95       31.25     19.34 o 
   8   8   8      148.05      175.34     17.62 o 
   9   8   8       39.87       24.71     16.45 o 
  10   8   8      203.39      218.39     20.97 o 
  11   8   8        2.92       23.37     17.35 o 
   1   1   9     2932.07     2863.28     57.54 o 
   2   1   9      610.06      653.54     14.69 o 
   3   1   9      151.21      190.17      5.85 o 
   4   1   9      408.07      442.87     12.04 o 
   5   1   9      231.44      293.49     10.87 o 
   6   1   9      899.26      969.85     20.47 o 
   7   1   9      277.32      264.87      7.66 o 
   8   1   9      606.99      627.24     14.76 o 
   9   1   9     2158.31     2142.48     46.47 o 
  10   1   9     1164.07     1179.07     26.72 o 
  11   1   9        0.96       -3.82      5.82 o 
  12   1   9     1010.50      987.19     24.43 o 
  13   1   9     1734.51     1615.38     39.70 o 
  14   1   9      161.70      172.89      9.55 o 
  15   1   9      673.24      659.59     18.51 o 
  16   1   9        7.83       -7.26     17.23 o 
  17   1   9      522.35      490.59     19.80 o 
  18   1   9       68.07       83.19      7.84 o 
  19   1   9      119.91      127.91      9.69 o 
  20   1   9      544.15      510.08     23.39 o 
  21   1   9       92.01      146.46     10.96 o 
  22   1   9      103.02      129.47     11.35 o 
  23   1   9       51.73       59.08     12.02 o 
  24   1   9       41.48       55.19     18.69 o 
  25   1   9       81.13       86.95     15.83 o 
  26   1   9       28.39       20.08     12.09 o 
  27   1   9       17.21       35.71     12.81 o 
  28   1   9       15.35       25.93     25.06 o 
  29   1   9      114.08      142.94     16.03 o 
  30   1   9       24.58       40.44     16.13 o 
   0   2   9     1873.24     1586.90     49.30 o 
   1   2   9      354.81      323.77     10.67 o 
   2   2   9       41.28       54.23      3.94 o 
   3   2   9     1201.86     1134.01     25.55 o 
   4   2   9     1936.02     1769.06     38.80 o 
   5   2   9     1473.04     1477.27     33.48 o 
   6   2   9      122.14      128.61      7.74 o 
   7   2   9      353.52      406.06     11.01 o 
   8   2   9      560.33      587.70     14.49 o 
   9   2   9        8.79        5.82      4.81 o 
  10   2   9       35.75       45.31      6.17 o 
  11   2   9       14.52       15.37      5.01 o 
  12   2   9      785.00      744.65     22.03 o 
  13   2   9      514.08      475.24     14.09 o 
  14   2   9      193.47      215.67     12.51 o 
  15   2   9       67.83      105.15      9.79 o 
  16   2   9     2057.68     1926.08     48.18 o 
  17   2   9       53.47       79.94     13.38 o 
  18   2   9      336.52      325.89     24.34 o 
  19   2   9      323.91      367.73     14.41 o 
  20   2   9     1470.96     1378.30     34.95 o 
  21   2   9      155.89      137.91      9.88 o 
  22   2   9      634.74      614.13     21.01 o 
  23   2   9       67.35       80.93     11.16 o 
  24   2   9       78.82      107.69     19.49 o 
  25   2   9      110.84       84.57     14.46 o 
  26   2   9      573.16      514.15     37.78 o 
  27   2   9      192.57      203.89     15.85 o 
  28   2   9       36.46      125.90     37.11 o 
  29   2   9      109.33      144.76     17.17 o 
   1   3   9      312.55      243.74      8.17 o 
   2   3   9     2863.75     2820.32     61.37 o 
   3   3   9      163.38      180.74      8.57 o 
   4   3   9      327.24      313.89      9.09 o 
   5   3   9      940.46      861.91     19.93 o 
   6   3   9     1767.97     1556.51     35.84 o 
   7   3   9     2014.63     1769.38     42.62 o 
   8   3   9      467.40      461.26     13.46 o 
   9   3   9      632.34      591.29     22.13 o 
  10   3   9      708.25      654.66     17.74 o 
  11   3   9        0.78       -5.92      5.37 o 
  12   3   9       82.09       79.69      6.57 o 
  13   3   9      975.48      892.01     23.17 o 
  14   3   9       33.05       28.82      6.38 o 
  15   3   9       88.40       81.37     10.19 o 
  16   3   9      451.81      438.76     19.09 o 
  17   3   9      713.49      619.17     19.54 o 
  18   3   9        5.75       -7.67     10.95 o 
  19   3   9       10.04        9.54      9.83 o 
  20   3   9      653.79      664.84     24.23 o 
  21   3   9       67.85       71.27      9.37 o 
  22   3   9      799.22      774.83     24.29 o 
  23   3   9        0.05        1.54      9.72 o 
  24   3   9      137.01      142.58     11.76 o 
  25   3   9      106.97       99.94     12.95 o 
  26   3   9        2.22       18.70     12.96 o 
  27   3   9       48.96       25.12     19.66 o 
  28   3   9       79.49       65.03     17.67 o 
   0   4   9      307.37      281.68     13.35 o 
   1   4   9      644.49      700.18     18.15 o 
   2   4   9       39.56       42.81      5.76 o 
   3   4   9     1287.31     1240.76     31.39 o 
   4   4   9      327.93      305.68     11.95 o 
   5   4   9     1893.31     1689.20     43.76 o 
   6   4   9      453.52      399.68     12.97 o 
   7   4   9      150.05      172.58     11.18 o 
   8   4   9       12.79       22.55     11.59 o 
   9   4   9     2005.55     1832.50     43.88 o 
  10   4   9       77.73      105.97     10.20 o 
  11   4   9        9.20       20.12      6.58 o 
  12   4   9       23.21       13.34      6.59 o 
  13   4   9     1336.93     1132.55     28.45 o 
  14   4   9      273.11      267.16     10.93 o 
  15   4   9      259.24      273.07     11.35 o 
  16   4   9        0.12       16.57      7.91 o 
  17   4   9     1805.58     1589.03     40.67 o 
  18   4   9        0.02       10.25     10.89 o 
  19   4   9      245.40      250.48     15.86 o 
  20   4   9      179.71      161.91     13.09 o 
  21   4   9        0.07        0.58     11.04 o 
  22   4   9       38.64       37.04     11.49 o 
  23   4   9       29.77       22.95     12.08 o 
  24   4   9        7.30        8.74     13.16 o 
  25   4   9        3.56      -10.87     15.21 o 
  26   4   9       82.46       49.35     15.18 o 
   1   5   9      587.22      544.87     17.78 o 
   2   5   9     1075.55     1084.97     30.25 o 
   3   5   9      182.05      209.84     13.95 o 
   4   5   9        0.04       -4.71     12.61 o 
   5   5   9      174.11      167.08     12.97 o 
   6   5   9     1575.61     1481.60     39.29 o 
   7   5   9      296.18      306.52     16.40 o 
   8   5   9      655.26      680.33     26.91 o 
   9   5   9      153.10      177.57     11.15 o 
  10   5   9     1103.62     1006.83     27.19 o 
  11   5   9       28.36       48.45      8.20 o 
  12   5   9      215.21      205.73     13.16 o 
  13   5   9       98.37      101.65     11.19 o 
  14   5   9       17.54       13.24      9.46 o 
  15   5   9        5.22       12.26      8.78 o 
  16   5   9      248.90      255.26     13.04 o 
  17   5   9       25.75       24.24      9.68 o 
  18   5   9        5.02       12.50     10.00 o 
  19   5   9        2.48        3.46     11.83 o 
  20   5   9       92.73       58.24     11.21 o 
  21   5   9      208.90      190.09     22.06 o 
  22   5   9      104.99       94.40     14.29 o 
  23   5   9       50.97       58.67     14.77 o 
  24   5   9      110.30       56.87     15.52 o 
   0   6   9       27.19       20.09     15.42 o 
   1   6   9      279.08      291.70     21.25 o 
   2   6   9        9.91       23.13     10.37 o 
   3   6   9      231.22      244.59     13.82 o 
   4   6   9      145.90      128.23     13.19 o 
   5   6   9      300.28      346.23     14.50 o 
   6   6   9      247.46      253.55     12.61 o 
   7   6   9      295.74      309.63     14.20 o 
   8   6   9      212.60      209.42     14.50 o 
   9   6   9       13.58       17.79     10.16 o 
  10   6   9        0.06       18.77     10.29 o 
  11   6   9       56.90       85.23     10.77 o 
  12   6   9      120.99      117.67     11.79 o 
  13   6   9      149.07      116.68     12.14 o 
  14   6   9       29.82       34.99     11.42 o 
  15   6   9       95.17      135.71     12.07 o 
  16   6   9      520.47      569.32     32.11 o 
  17   6   9       16.38       34.53     12.35 o 
  18   6   9        1.54       -1.29     13.49 o 
  19   6   9       85.01       86.07     14.26 o 
  20   6   9       41.76       48.50     14.67 o 
  21   6   9       21.02       20.01     15.33 o 
   1   7   9      192.42      196.83     22.16 o 
   2   7   9       17.41       39.39     13.52 o 
   3   7   9      225.56      239.77     17.28 o 
   4   7   9       46.11       61.17     14.77 o 
   5   7   9        5.64        7.78     16.21 o 
   6   7   9        6.61       11.06     13.43 o 
   7   7   9       89.84       81.54     13.99 o 
   8   7   9      222.55      269.85     15.45 o 
   9   7   9       67.23       87.68     18.52 o 
  10   7   9        0.26       -2.08     16.12 o 
  11   7   9      223.66      238.41     28.64 o 
  12   7   9        0.04       -3.99     12.86 o 
  13   7   9       62.77       66.29     13.52 o 
  14   7   9       18.50       37.66     15.06 o 
  15   7   9       72.56       86.17     16.40 o 
  16   7   9       51.08       39.74     16.48 o 
   0   8   9      255.65      252.78     66.50 o 
   1   8   9      136.33       98.01     17.49 o 
   2   8   9       95.10       93.38     18.04 o 
   3   8   9      106.30      111.36     19.15 o 
   4   8   9      344.13      369.19     22.20 o 
   5   8   9      115.05      110.43     18.59 o 
   6   8   9        0.15        5.96     15.72 o 
   7   8   9       12.49       45.72     17.67 o 
   8   8   9      111.22       84.94     19.37 o 
   0   0  10     3420.35     3454.39    139.68 o 
   1   0  10     2048.50     1996.36     58.00 o 
   2   0  10      426.07      432.34     14.90 o 
   3   0  10     2898.95     2921.78     84.05 o 
   4   0  10    12149.77    11968.30    349.57 o 
   5   0  10       36.07       20.16      5.86 o 
   6   0  10      101.61      140.31      8.02 o 
   7   0  10      123.47      104.95      7.25 o 
   8   0  10     5154.37     4829.26    137.74 o 
   9   0  10       10.58       20.57      8.44 o 
  10   0  10       31.60       43.63      7.51 o 
  11   0  10      417.65      472.70     25.86 o 
  12   0  10     1563.60     1561.17     50.87 o 
  13   0  10       24.82       56.28      8.72 o 
  14   0  10      674.48      655.09     26.49 o 
  15   0  10        0.41        9.32     21.06 o 
  16   0  10      520.51      488.61     38.46 o 
  17   0  10     1762.69     1487.67     73.69 o 
  18   0  10       31.89       29.32     18.30 o 
  19   0  10      443.09      428.76     33.29 o 
  20   0  10      301.16      313.21     38.64 o 
  21   0  10      222.51      260.02     20.45 o 
  22   0  10        1.46        7.71     13.94 o 
  23   0  10      427.14      356.72     25.36 o 
  24   0  10       16.65        3.57     16.29 o 
  25   0  10       95.21       93.22     18.38 o 
  26   0  10        0.08      -16.11     22.12 o 
  27   0  10        0.76       -8.28     18.59 o 
  28   0  10       57.57       55.54     27.91 o 
  29   0  10       42.18       37.72     24.30 o 
   1   1  10     4571.17     4204.70     86.32 o 
   2   1  10      165.39      144.52      7.62 o 
   3   1  10     2296.77     2297.73     46.95 o 
   4   1  10      483.47      520.47     12.37 o 
   5   1  10      404.86      395.19     10.34 o 
   6   1  10      175.50      176.24      6.64 o 
   7   1  10     2261.02     2185.64     48.12 o 
   8   1  10      317.84      339.07     13.08 o 
   9   1  10     1096.97     1052.44     26.87 o 
  10   1  10     1801.99     1637.73     37.81 o 
  11   1  10     1365.27     1298.69     31.28 o 
  12   1  10      124.25       98.85     10.15 o 
  13   1  10      147.32      139.75      7.75 o 
  14   1  10      337.22      360.94     15.19 o 
  15   1  10     1827.86     1617.91     44.12 o 
  16   1  10       21.35       17.70      7.32 o 
  17   1  10      366.13      363.58     13.99 o 
  18   1  10      257.83      250.53     12.90 o 
  19   1  10       70.37       85.35     10.85 o 
  20   1  10      163.56      182.64     21.33 o 
  21   1  10       55.80       40.88     11.34 o 
  22   1  10       52.84       39.46     10.24 o 
  23   1  10       40.65       26.60     12.50 o 
  24   1  10        3.71       -5.07     11.31 o 
  25   1  10        0.14      -15.58     11.98 o 
  26   1  10       14.54        5.99     12.64 o 
  27   1  10      145.30      137.82     15.48 o 
  28   1  10       47.13       47.12     16.04 o 
  29   1  10       77.13       63.51     18.81 o 
   0   2  10     1606.69     1376.89     46.00 o 
   1   2  10        1.67       -7.07      6.06 o 
   2   2  10       52.88       80.25      7.35 o 
   3   2  10      569.18      596.01     14.71 o 
   4   2  10      363.05      347.36      9.78 o 
   5   2  10      143.64      193.39      9.60 o 
   6   2  10      579.06      596.88     16.34 o 
   7   2  10        0.05       -2.70      4.46 o 
   8   2  10      653.89      553.71     15.05 o 
   9   2  10      339.86      336.98     12.92 o 
  10   2  10      720.91      702.64     19.27 o 
  11   2  10       54.40       80.96      7.64 o 
  12   2  10      359.71      329.28     11.38 o 
  13   2  10       52.88       52.30      8.76 o 
  14   2  10       59.83       51.72      6.79 o 
  15   2  10       39.37       48.46      9.42 o 
  16   2  10       45.14       45.19      7.25 o 
  17   2  10       18.30       16.98      7.47 o 
  18   2  10      745.42      704.03     21.81 o 
  19   2  10        0.60        1.24      9.79 o 
  20   2  10       25.98       20.28      9.89 o 
  21   2  10       18.88        0.53     17.99 o 
  22   2  10        1.42       10.07     10.66 o 
  23   2  10       27.90       29.74     12.65 o 
  24   2  10       84.30      111.66     13.85 o 
  25   2  10        0.04        3.13     12.54 o 
  26   2  10      115.26      125.99     15.21 o 
  27   2  10        2.35        7.86     14.70 o 
  28   2  10      105.39      144.91     16.92 o 
   1   3  10      203.26      209.57      8.99 o 
   2   3  10       22.57       22.92      4.74 o 
   3   3  10      108.50      120.90      7.88 o 
   4   3  10       22.65       29.39      5.12 o 
   5   3  10      299.39      289.74     10.17 o 
   6   3  10       35.72       31.55      7.96 o 
   7   3  10       31.30       40.75      8.45 o 
   8   3  10        0.05       -3.95      5.98 o 
   9   3  10      116.90      106.13      8.55 o 
  10   3  10      266.66      249.58      9.85 o 
  11   3  10      143.73      167.16      8.34 o 
  12   3  10       91.74       90.05      7.24 o 
  13   3  10      436.49      470.54     15.29 o 
  14   3  10        4.31        1.12      6.64 o 
  15   3  10      111.32      103.43      8.15 o 
  16   3  10        1.11       -8.05      7.46 o 
  17   3  10      472.29      405.46     18.66 o 
  18   3  10        6.05       17.18      8.69 o 
  19   3  10       42.35       34.51      9.94 o 
  20   3  10      219.59      225.59     14.74 o 
  21   3  10      646.83      629.19     19.95 o 
  22   3  10       19.56       19.24     11.37 o 
  23   3  10       46.20       29.85     10.86 o 
  24   3  10        0.99       20.00     14.25 o 
  25   3  10      164.33      139.85     15.53 o 
  26   3  10      125.74      139.89     17.96 o 
  27   3  10       19.02       30.11     21.82 o 
   0   4  10     1851.68     1712.38     59.54 o 
   1   4  10        4.34        3.41      5.60 o 
   2   4  10        0.15       -3.58      7.39 o 
   3   4  10     1260.27     1146.96     29.66 o 
   4   4  10      576.76      513.45     16.02 o 
   5   4  10        3.54        7.66     13.58 o 
   6   4  10      857.86      808.12     23.66 o 
   7   4  10      502.44      460.14     16.39 o 
   8   4  10     1339.84     1211.51     32.71 o 
   9   4  10       55.48       59.89      8.71 o 
  10   4  10      142.79      158.90     14.13 o 
  11   4  10        0.61       -2.24      6.85 o 
  12   4  10       29.04       23.10      7.23 o 
  13   4  10      188.33      145.39      9.22 o 
  14   4  10       33.86       26.26      9.15 o 
  15   4  10       52.06       66.53     10.04 o 
  16   4  10      111.13      113.12     10.62 o 
  17   4  10       49.62       64.61      9.86 o 
  18   4  10      154.37      127.97     12.44 o 
  19   4  10       56.77       50.32     10.51 o 
  20   4  10        3.25       -3.66     10.07 o 
  21   4  10      130.68      110.83     12.79 o 
  22   4  10      151.10      131.56     15.54 o 
  23   4  10       54.34       52.97     12.09 o 
  24   4  10      129.76      159.28     14.37 o 
  25   4  10        8.39       13.92     15.19 o 
   1   5  10      483.97      488.75     18.09 o 
   2   5  10      408.99      379.64     19.06 o 
   3   5  10      195.31      218.15     11.98 o 
   4   5  10        7.52       21.52      8.24 o 
   5   5  10      255.47      236.71     11.17 o 
   6   5  10      276.27      359.80     19.17 o 
   7   5  10      530.44      518.97     18.03 o 
   8   5  10      258.83      253.57     13.02 o 
   9   5  10      138.97      144.28     12.18 o 
  10   5  10       18.00       35.62      8.74 o 
  11   5  10      451.41      495.95     17.68 o 
  12   5  10       24.27       25.66      9.33 o 
  13   5  10      453.25      423.37     17.13 o 
  14   5  10      256.80      216.30     12.76 o 
  15   5  10       15.84        6.86     10.85 o 
  16   5  10      107.90       94.21     10.84 o 
  17   5  10       19.95       18.10     11.21 o 
  18   5  10      141.63      128.71     11.73 o 
  19   5  10        0.80       21.09     11.33 o 
  20   5  10       16.53       20.48     11.86 o 
  21   5  10      264.22      266.42     17.05 o 
  22   5  10      115.13      110.71     16.56 o 
  23   5  10       30.77       28.41     15.28 o 
   0   6  10      376.88      448.26     75.06 o 
   1   6  10       23.50       32.93     11.66 o 
   2   6  10       68.30       64.55     13.07 o 
   3   6  10       93.23      121.05     12.35 o 
   4   6  10      382.80      456.34     24.39 o 
   5   6  10       25.68       18.01      9.79 o 
   6   6  10       43.43       59.12     13.86 o 
   7   6  10      158.88      167.78     12.21 o 
   8   6  10      104.51      117.15     11.02 o 
   9   6  10        8.56        9.63     10.67 o 
  10   6  10      108.99      122.20     11.89 o 
  11   6  10        8.51       14.98     10.84 o 
  12   6  10      154.73      142.06     12.29 o 
  13   6  10        8.91        3.06     11.23 o 
  14   6  10      159.34      202.99     13.76 o 
  15   6  10       72.34       73.93     13.18 o 
  16   6  10       84.59       69.28     13.25 o 
  17   6  10       41.33       52.38     13.18 o 
  18   6  10        6.10        9.45     13.88 o 
  19   6  10      128.34      138.87     16.60 o 
   1   7  10       47.47       47.14     14.43 o 
   2   7  10       15.64       13.24     14.34 o 
   3   7  10      411.53      467.24     31.82 o 
   4   7  10        3.83       14.37     15.46 o 
   5   7  10       84.03      124.25     15.99 o 
   6   7  10      132.46      158.80     16.20 o 
   7   7  10       57.78      100.83     15.17 o 
   8   7  10       10.46        6.25     14.85 o 
   9   7  10        2.01       20.40     13.98 o 
  10   7  10       59.19       74.99     14.33 o 
  11   7  10        0.65        0.70     13.63 o 
  12   7  10      125.12      179.53     22.59 o 
  13   7  10        2.63        9.50     14.27 o 
  14   7  10       46.36       31.44     14.79 o 
   1   1  11      389.75      383.52     10.15 o 
   2   1  11      269.96      269.09      9.95 o 
   3   1  11        1.58       -0.55      4.08 o 
   4   1  11      940.73      937.98     21.99 o 
   5   1  11      189.40      189.13      7.78 o 
   6   1  11      541.98      558.22     14.48 o 
   7   1  11      119.09      137.95      8.63 o 
   8   1  11      443.71      475.65     12.99 o 
   9   1  11       13.32       20.50      6.85 o 
  10   1  11      164.98      139.22     10.29 o 
  11   1  11      133.19      137.69     12.36 o 
  12   1  11     1033.87     1047.08     29.03 o 
  13   1  11       87.16       76.84     10.84 o 
  14   1  11       50.45       47.96      7.32 o 
  15   1  11       33.54       28.56      9.59 o 
  16   1  11      581.76      627.93     20.82 o 
  17   1  11        8.19       17.35     13.04 o 
  18   1  11       35.14       33.75     17.41 o 
  19   1  11      324.19      304.42     17.79 o 
  20   1  11      269.14      271.63     36.78 o 
  21   1  11        0.68        5.60     13.70 o 
  22   1  11      294.20      287.59     20.31 o 
  23   1  11       46.99       67.85     14.26 o 
  24   1  11       59.69       93.44     20.13 o 
  25   1  11        0.00       -2.23     13.07 o 
  26   1  11       87.53      121.65     15.68 o 
  27   1  11        3.44       14.46     20.46 o 
  28   1  11       16.00       19.14     20.65 o 
   0   2  11      164.54      171.30     14.23 o 
   1   2  11      145.84      149.17      7.85 o 
   2   2  11       10.27       17.11      4.75 o 
   3   2  11       62.38       75.62      8.14 o 
   4   2  11      884.63      883.92     20.75 o 
   5   2  11      160.64      210.91      7.75 o 
   6   2  11       34.21       23.67      6.16 o 
   7   2  11     1437.64     1312.25     33.03 o 
   8   2  11        9.66        5.80      6.56 o 
   9   2  11       18.61       25.55      6.68 o 
  10   2  11      216.97      237.06     18.37 o 
  11   2  11     1181.09     1097.16     31.33 o 
  12   2  11        4.70       -0.86      6.18 o 
  13   2  11       57.64       54.44      7.04 o 
  14   2  11        1.53       -2.68      7.77 o 
  15   2  11     1863.42     1782.56     45.18 o 
  16   2  11       93.76       63.78      8.22 o 
  17   2  11      175.47      216.43     15.25 o 
  18   2  11        0.01        6.52     12.30 o 
  19   2  11     3133.13     3272.09     81.51 o 
  20   2  11        0.01        8.60     10.22 o 
  21   2  11        0.02       -6.02     11.03 o 
  22   2  11       51.86       58.37     14.05 o 
  23   2  11     1003.51      984.28     53.17 o 
  24   2  11        1.56       10.97     13.65 o 
  25   2  11      134.56      117.35     14.88 o 
  26   2  11        0.27       28.57     14.32 o 
  27   2  11      536.91      529.52     25.39 o 
   1   3  11       64.35       84.14      6.13 o 
   2   3  11      475.75      443.46     13.00 o 
   3   3  11      111.25      121.56     12.73 o 
   4   3  11       97.21      106.19      7.35 o 
   5   3  11       12.15       -0.13      6.24 o 
   6   3  11       14.77       -2.58      6.35 o 
   7   3  11        8.38       15.21      7.16 o 
   8   3  11     2976.55     2785.82     75.63 o 
   9   3  11       80.66       92.36      7.39 o 
  10   3  11      322.26      355.44     12.42 o 
  11   3  11       56.12       61.99      7.31 o 
  12   3  11     1336.68     1255.20     31.41 o 
  13   3  11      233.75      271.44     12.09 o 
  14   3  11      115.03      147.20      9.19 o 
  15   3  11        1.21       -6.45      7.58 o 
  16   3  11      681.55      745.22     24.74 o 
  17   3  11      203.15      268.76     13.57 o 
  18   3  11        0.67       14.68      9.10 o 
  19   3  11        0.78        9.09      9.68 o 
  20   3  11      848.06      802.53     26.77 o 
  21   3  11        6.26        8.51     10.93 o 
  22   3  11      436.92      465.42     19.82 o 
  23   3  11       22.04       17.35     12.75 o 
  24   3  11       36.63       80.27     25.07 o 
  25   3  11        9.98       49.83     28.41 o 
  26   3  11      254.31      284.78     24.69 o 
   0   4  11        0.60       -1.43      8.63 o 
   1   4  11        2.43       11.16      6.89 o 
   2   4  11      114.35      128.72      8.91 o 
   3   4  11      418.46      390.05     19.69 o 
   4   4  11      186.92      207.82     11.07 o 
   5   4  11      660.25      670.81     23.35 o 
   6   4  11       26.09       22.82      7.74 o 
   7   4  11      102.10      138.72     12.05 o 
   8   4  11       14.96       19.17     11.78 o 
   9   4  11      115.90       96.56      8.62 o 
  10   4  11      218.83      225.97     11.27 o 
  11   4  11       88.03      128.19      9.73 o 
  12   4  11        1.46       -6.41      8.09 o 
  13   4  11      101.49       79.68     11.35 o 
  14   4  11        6.93       11.26      9.80 o 
  15   4  11      215.18      248.07     11.95 o 
  16   4  11       37.88       27.69     11.72 o 
  17   4  11       41.17       27.68      9.66 o 
  18   4  11        4.01       10.30     10.20 o 
  19   4  11      486.82      536.98     19.74 o 
  20   4  11       12.21       -4.09     11.32 o 
  21   4  11        1.80        2.06     11.32 o 
  22   4  11       21.33        9.26     12.55 o 
  23   4  11      230.14      242.21     15.86 o 
  24   4  11       51.58       94.09     15.14 o 
   1   5  11        6.38        3.14     10.03 o 
   2   5  11      593.58      601.40     21.67 o 
   3   5  11       31.90       52.16     13.54 o 
   4   5  11        0.33       -2.70     11.48 o 
   5   5  11       73.38       83.99      9.44 o 
   6   5  11      904.17      791.33     23.85 o 
   7   5  11        0.38       -1.44      8.18 o 
   8   5  11       63.39       85.21      9.85 o 
   9   5  11      120.01      141.03     10.74 o 
  10   5  11       17.15       18.60      9.29 o 
  11   5  11       41.80       25.86      9.85 o 
  12   5  11       12.23       24.47     10.02 o 
  13   5  11       26.89       41.02     12.03 o 
  14   5  11       28.66       17.00     10.60 o 
  15   5  11       11.35       83.30     20.37 o 
  16   5  11       33.51       38.55     11.59 o 
  17   5  11        4.38       12.71     11.24 o 
  18   5  11       39.83       32.58     11.97 o 
  19   5  11       38.32       37.92     12.65 o 
  20   5  11      265.21      231.73     15.69 o 
  21   5  11       37.55       54.33     14.72 o 
   0   6  11       29.20       38.67     18.38 o 
   1   6  11      146.18      184.92     16.82 o 
   2   6  11      116.22      137.12     13.95 o 
   3   6  11       47.91       52.37     13.10 o 
   4   6  11      109.85       90.69     12.96 o 
   5   6  11      427.78      448.66     20.32 o 
   6   6  11       18.48        6.58     13.84 o 
   7   6  11        2.63        3.64     12.38 o 
   8   6  11        4.02       -5.05     11.32 o 
   9   6  11      119.47      116.35     12.29 o 
  10   6  11       24.75       26.50     11.50 o 
  11   6  11        7.91       27.19     18.82 o 
  12   6  11       15.90       15.07     12.01 o 
  13   6  11      540.81      532.78     20.75 o 
  14   6  11        4.02        5.11     12.59 o 
  15   6  11        3.43      -19.70     13.14 o 
  16   6  11       39.58       55.20     14.31 o 
  17   6  11      335.03      328.20     18.73 o 
   1   7  11       20.64        8.41     15.53 o 
   2   7  11      243.54      227.15     17.76 o 
   3   7  11       17.75      -12.16     16.36 o 
   4   7  11       16.86       30.56     16.03 o 
   5   7  11       35.63       70.23     18.86 o 
   6   7  11      286.01      355.80     23.98 o 
   7   7  11        0.03       12.02     16.16 o 
   8   7  11       24.66       46.25     14.59 o 
   9   7  11       38.39       43.24     16.16 o 
  10   7  11      272.17      324.01     20.59 o 
  11   7  11        0.32      -22.13     14.75 o 
   0   0  12     7548.58     6860.82    283.39 o 
   1   0  12      841.57      853.06     26.84 o 
   2   0  12       57.50       64.91      7.24 o 
   3   0  12     1840.19     1809.89     55.44 o 
   4   0  12     6297.78     5542.78    208.20 o 
   5   0  12      761.07      760.17     38.94 o 
   6   0  12       32.15       44.34     10.46 o 
   7   0  12     2073.41     2042.12     73.28 o 
   8   0  12     1955.76     1602.59     55.75 o 
   9   0  12      207.00      192.46     12.66 o 
  10   0  12       75.45      102.77     10.51 o 
  11   0  12       76.54       88.13     10.26 o 
  12   0  12     1222.15      974.04     43.18 o 
  13   0  12        0.68       -5.88     10.85 o 
  14   0  12       35.63       17.43     11.83 o 
  15   0  12      703.77      673.52     37.08 o 
  16   0  12       44.65       60.98     14.21 o 
  17   0  12       97.21      124.51     24.39 o 
  18   0  12      547.69      628.24     34.95 o 
  19   0  12      325.18      303.47     38.97 o 
  20   0  12      116.23      175.41     20.02 o 
  21   0  12       47.07       66.19     19.75 o 
  22   0  12      167.65      167.67     22.04 o 
  23   0  12      284.75      297.67     26.73 o 
  24   0  12      119.81      117.93     25.58 o 
  25   0  12       51.80       94.59     21.50 o 
  26   0  12      187.11      240.05     53.30 o 
   1   1  12     1074.22      921.51     21.83 o 
   2   1  12      212.97      216.34     12.35 o 
   3   1  12     2320.73     2119.38     46.13 o 
   4   1  12        0.06       -4.19      5.72 o 
   5   1  12       69.65       76.40      5.97 o 
   6   1  12      970.93      942.06     24.44 o 
   7   1  12     1070.71     1003.09     23.88 o 
   8   1  12      160.72      171.55     12.87 o 
   9   1  12       29.03       33.90      6.74 o 
  10   1  12     1028.25     1050.91     34.03 o 
  11   1  12      999.68      877.69     29.04 o 
  12   1  12      103.10       91.64      8.51 o 
  13   1  12        9.11       23.39      9.65 o 
  14   1  12      530.82      632.34     22.40 o 
  15   1  12     1927.20     1624.84     47.17 o 
  16   1  12     1040.67      965.69     40.23 o 
  17   1  12       15.76       40.60     13.66 o 
  18   1  12      508.28      450.60     24.58 o 
  19   1  12       23.23       12.61     14.06 o 
  20   1  12      114.65      111.42     22.19 o 
  21   1  12        0.07       20.73     11.89 o 
  22   1  12       22.77       27.08     12.51 o 
  23   1  12        5.34        9.14     19.31 o 
  24   1  12      313.85      335.64     28.39 o 
  25   1  12        5.76       13.10     14.45 o 
  26   1  12        0.02       20.66     18.49 o 
   0   2  12      165.82      174.53     15.93 o 
   1   2  12       24.32       21.19      5.48 o 
   2   2  12       60.04       59.89      7.05 o 
   3   2  12     1124.05     1156.55     32.09 o 
   4   2  12      730.95      625.54     17.16 o 
   5   2  12        0.53       10.82      6.57 o 
   6   2  12      303.63      338.82     11.38 o 
   7   2  12      179.24      166.70     13.44 o 
   8   2  12        5.50        2.98      6.30 o 
   9   2  12       22.22       17.60      6.63 o 
  10   2  12      398.68      416.98     14.50 o 
  11   2  12       23.74       25.82      7.75 o 
  12   2  12      228.07      185.04      9.69 o 
  13   2  12      131.66      126.18     14.76 o 
  14   2  12      178.52      196.46     14.37 o 
  15   2  12       48.76       52.10      8.98 o 
  16   2  12        0.04       -2.36      9.00 o 
  17   2  12      117.02      100.13     12.56 o 
  18   2  12      297.81      242.05     18.44 o 
  19   2  12      239.98      222.24     14.86 o 
  20   2  12       78.86       68.83     16.44 o 
  21   2  12      103.95      115.29     20.49 o 
  22   2  12       67.37       49.42     16.53 o 
  23   2  12        5.55        4.37     13.05 o 
  24   2  12        1.18       11.87     13.94 o 
  25   2  12       55.70       75.22     15.82 o 
   1   3  12       85.08       84.03      7.64 o 
   2   3  12      816.97      754.86     20.21 o 
   3   3  12       25.74       33.71      8.03 o 
   4   3  12      159.80      133.75      8.55 o 
   5   3  12       79.59       99.58      9.01 o 
   6   3  12        0.60       -5.97      7.61 o 
   7   3  12      183.78      178.43     11.73 o 
   8   3  12       85.45       95.49      8.54 o 
   9   3  12       12.31       23.95      9.28 o 
  10   3  12      238.50      239.50     11.37 o 
  11   3  12        7.06       19.40      8.22 o 
  12   3  12       43.44       47.00     12.25 o 
  13   3  12      350.24      332.20     14.62 o 
  14   3  12      278.77      288.18     18.14 o 
  15   3  12        1.94        4.65      8.24 o 
  16   3  12        2.54        1.73      8.92 o 
  17   3  12      465.24      455.77     25.25 o 
  18   3  12      114.15      136.20     12.15 o 
  19   3  12       30.27       43.96     10.98 o 
  20   3  12        4.80       20.64     11.39 o 
  21   3  12       64.36       77.27     14.09 o 
  22   3  12       26.29       42.56     13.80 o 
  23   3  12       54.05       36.42     18.82 o 
  24   3  12       59.96       51.95     16.24 o 
   0   4  12     1000.49      941.87     39.09 o 
   1   4  12      424.67      445.72     15.38 o 
   2   4  12        8.67       16.53      8.04 o 
   3   4  12     1393.77     1239.89     37.51 o 
   4   4  12      347.96      335.79     13.40 o 
   5   4  12      870.32      867.69     25.28 o 
   6   4  12        7.61        9.63      8.32 o 
   7   4  12      308.36      352.16     14.14 o 
   8   4  12       23.99       15.23      8.75 o 
   9   4  12       19.83       13.25      8.47 o 
  10   4  12      152.17      146.04     12.62 o 
  11   4  12      722.81      742.67     25.11 o 
  12   4  12      107.54       98.91     10.50 o 
  13   4  12       15.48       16.19      9.68 o 
  14   4  12        0.46       10.70     10.20 o 
  15   4  12      192.90      228.74     13.03 o 
  16   4  12        1.35        8.91     12.14 o 
  17   4  12       21.98       21.08     12.20 o 
  18   4  12        0.53        1.57     11.60 o 
  19   4  12       88.82       94.88     12.08 o 
  20   4  12       13.68       -4.77     11.95 o 
  21   4  12        0.61        6.23     15.24 o 
  22   4  12       27.72       46.09     14.28 o 
   1   5  12        1.79        2.48     11.43 o 
   2   5  12      472.99      499.97     21.98 o 
   3   5  12      213.00      222.12     13.75 o 
   4   5  12        0.00       10.50     11.02 o 
   5   5  12       30.30       28.39      9.67 o 
   6   5  12      260.48      282.99     13.90 o 
   7   5  12       26.33       36.21     11.36 o 
   8   5  12      189.96      200.55     16.52 o 
   9   5  12        0.13       16.83      9.95 o 
  10   5  12      626.35      631.76     24.31 o 
  11   5  12      140.16      158.75     15.45 o 
  12   5  12       57.92       64.38     13.22 o 
  13   5  12        0.49       -4.71     10.74 o 
  14   5  12      219.83      220.59     14.17 o 
  15   5  12       98.23       96.80     14.89 o 
  16   5  12       21.59       20.81     12.53 o 
  17   5  12        1.37       -6.20     12.79 o 
  18   5  12      362.74      332.79     20.05 o 
  19   5  12        4.55        7.47     16.22 o 
   0   6  12       31.56       34.34     19.53 o 
   1   6  12      145.62      113.73     15.09 o 
   2   6  12        0.24       -9.46     13.79 o 
   3   6  12      122.20      120.47     14.45 o 
   4   6  12        3.35      -24.93     18.42 o 
   5   6  12       95.48       92.66     18.82 o 
   6   6  12       56.88       69.67     14.37 o 
   7   6  12       41.40       53.44     15.82 o 
   8   6  12       73.83       97.58     12.82 o 
   9   6  12        3.35        6.65     11.88 o 
  10   6  12       54.95       59.68     13.15 o 
  11   6  12       78.99      110.74     14.90 o 
  12   6  12        9.61       -3.20     14.25 o 
  13   6  12       37.48        1.05     13.11 o 
  14   6  12       65.49       74.16     14.39 o 
  15   6  12       24.10       20.07     14.43 o 
   1   7  12      115.24      104.81     17.59 o 
   2   7  12       21.31       37.71     16.74 o 
   3   7  12       13.04       22.45     20.90 o 
   4   7  12        2.01       -4.80     16.61 o 
   5   7  12       17.60       18.75     16.92 o 
   6   7  12       25.53       43.42     16.84 o 
   7   7  12       42.77       65.84     17.77 o 
   1   1  13      485.43      389.10     12.42 o 
   2   1  13       63.51       87.57      7.32 o 
   3   1  13      174.74      174.78     10.64 o 
   4   1  13       13.69       22.65      8.80 o 
   5   1  13      430.30      388.89     12.06 o 
   6   1  13      427.82      402.88     14.57 o 
   7   1  13        0.13        3.76      6.15 o 
   8   1  13     1634.93     1639.42     45.59 o 
   9   1  13      540.70      503.73     17.49 o 
  10   1  13     1009.99      969.94     29.17 o 
  11   1  13        0.73       14.22     16.89 o 
  12   1  13      139.64      166.09     15.75 o 
  13   1  13       92.69       74.29      9.45 o 
  14   1  13       78.51       75.00      9.47 o 
  15   1  13       45.51       80.73     23.81 o 
  16   1  13      327.03      349.15     26.87 o 
  17   1  13       32.71       44.32     11.37 o 
  18   1  13       69.72       56.92     11.97 o 
  19   1  13        0.77       14.97     11.88 o 
  20   1  13       50.88       59.20     12.69 o 
  21   1  13        1.44      -11.91     13.75 o 
  22   1  13      130.84      101.14     14.62 o 
  23   1  13        3.86       18.28     31.71 o 
  24   1  13       14.63       14.16     16.26 o 
   0   2  13        0.22        5.80      8.54 o 
   1   2  13      890.28      798.22     21.08 o 
   2   2  13       62.50       57.95      8.75 o 
   3   2  13     1640.56     1502.10     38.75 o 
   4   2  13      403.98      359.96     13.96 o 
   5   2  13      934.05      992.78     27.27 o 
   6   2  13      117.77      140.35      9.30 o 
   7   2  13      921.51      823.09     24.09 o 
   8   2  13      223.00      215.91     12.00 o 
   9   2  13      669.64      644.81     27.26 o 
  10   2  13       28.16       27.01      9.15 o 
  11   2  13        0.06       11.34      7.96 o 
  12   2  13      488.77      369.08     22.45 o 
  13   2  13      545.11      552.57     23.92 o 
  14   2  13       33.35       35.11     10.27 o 
  15   2  13       37.48       51.95     16.40 o 
  16   2  13      626.88      525.87     29.13 o 
  17   2  13      550.41      535.13     28.08 o 
  18   2  13        4.89       -5.10     11.85 o 
  19   2  13        0.42       25.20     15.50 o 
  20   2  13      260.30      264.32     21.99 o 
  21   2  13        2.90        5.58     15.16 o 
  22   2  13      167.68      144.64     15.83 o 
  23   2  13        0.92        6.08     19.34 o 
  24   2  13       63.22       44.89     15.32 o 
   1   3  13      295.29      264.65     10.55 o 
   2   3  13     1450.54     1364.02     36.12 o 
   3   3  13       48.75       38.81      9.26 o 
   4   3  13       75.73      110.20     12.13 o 
   5   3  13      351.53      325.24     14.82 o 
   6   3  13     1763.67     1554.44     44.10 o 
   7   3  13      140.26      145.34     13.70 o 
   8   3  13      139.78      142.56     10.06 o 
   9   3  13      321.48      306.23     13.41 o 
  10   3  13     1123.42     1072.90     40.08 o 
  11   3  13       12.10       26.71     10.35 o 
  12   3  13        0.06        7.24      8.75 o 
  13   3  13       38.06       38.86      9.90 o 
  14   3  13      458.26      458.93     22.06 o 
  15   3  13       10.52        4.69     10.51 o 
  16   3  13        2.03        2.44     10.49 o 
  17   3  13      288.46      264.41     14.33 o 
  18   3  13       54.59      119.07     27.89 o 
  19   3  13       88.61       87.08     17.59 o 
  20   3  13       25.25       34.72     13.82 o 
  21   3  13        9.23       25.78     23.40 o 
  22   3  13       21.21       45.18     16.02 o 
   0   4  13       63.20       81.08     15.58 o 
   1   4  13      347.72      367.59     18.11 o 
   2   4  13       11.08        3.18      9.12 o 
   3   4  13      314.45      298.58     13.46 o 
   4   4  13      215.24      231.54     12.77 o 
   5   4  13      458.04      511.74     17.88 o 
   6   4  13        1.84        7.65      9.02 o 
   7   4  13       18.88       13.95      9.09 o 
   8   4  13       24.89       43.07      9.57 o 
   9   4  13        7.36       15.87      9.33 o 
  10   4  13       11.77       32.59      9.81 o 
  11   4  13       49.26       68.16     13.31 o 
  12   4  13       21.75       21.58     11.68 o 
  13   4  13      300.62      298.47     16.75 o 
  14   4  13        8.23       10.91     11.60 o 
  15   4  13        4.26        9.65     12.68 o 
  16   4  13       30.92       15.06     12.00 o 
  17   4  13      284.42      233.75     15.40 o 
  18   4  13        1.57        2.45     16.28 o 
  19   4  13       47.65       59.78     15.11 o 
  20   4  13       42.92       34.49     14.57 o 
   1   5  13       12.48       -3.47     12.43 o 
   2   5  13        9.50       -2.57     12.45 o 
   3   5  13        0.02       -4.22     12.20 o 
   4   5  13       88.69      107.08     14.43 o 
   5   5  13       25.86        6.44     12.04 o 
   6   5  13      193.88      173.89     12.43 o 
   7   5  13       47.30       29.20     11.13 o 
   8   5  13      146.82      153.47     13.37 o 
   9   5  13       19.51       27.10     11.23 o 
  10   5  13        8.31       19.28     11.21 o 
  11   5  13       19.69       11.89     11.09 o 
  12   5  13        6.38       20.31     12.26 o 
  13   5  13        4.26        6.57     13.65 o 
  14   5  13        2.67       -0.48     17.25 o 
  15   5  13       30.80       21.63     13.68 o 
  16   5  13        3.10       -3.70     13.62 o 
  17   5  13       35.36       33.05     14.58 o 
   0   6  13        5.64       15.28     22.29 o 
   1   6  13        0.15       13.82     19.56 o 
   2   6  13        6.69        5.00     14.68 o 
   3   6  13       84.59       70.25     15.80 o 
   4   6  13       17.57       -5.62     15.25 o 
   5   6  13        7.50        6.37     14.90 o 
   6   6  13       22.76        0.51     15.42 o 
   7   6  13      225.83      234.48     17.95 o 
   8   6  13       34.09       24.87     14.94 o 
   9   6  13        1.28       -1.41     15.88 o 
  10   6  13        4.49       20.77     14.07 o 
  11   6  13       18.93       30.29     15.47 o 
   0   0  14       32.51       30.27     15.36 o 
   1   0  14      408.32      407.69     22.21 o 
   2   0  14       76.64       85.94     10.96 o 
   3   0  14     1264.23     1247.01     73.75 o 
   4   0  14      535.79      526.31     27.90 o 
   5   0  14       34.22       32.97     14.66 o 
   6   0  14     2153.99     2020.17     74.00 o 
   7   0  14       17.21       27.69     11.02 o 
   8   0  14       49.87       50.54     11.29 o 
   9   0  14       11.30       18.30     10.95 o 
  10   0  14      459.87      513.94     43.45 o 
  11   0  14       29.76       38.55     14.38 o 
  12   0  14      230.50      172.32     29.76 o 
  13   0  14     1078.64     1128.42     55.22 o 
  14   0  14       63.94       91.02     17.48 o 
  15   0  14      259.91      277.49     22.64 o 
  16   0  14        2.69        3.99     16.65 o 
  17   0  14      520.00      443.98     29.51 o 
  18   0  14      371.02      368.00     40.68 o 
  19   0  14       94.17      134.89     20.68 o 
  20   0  14      254.41      264.30     51.20 o 
  21   0  14       18.31        9.03     26.92 o 
  22   0  14       24.93       39.65     22.69 o 
  23   0  14      131.17      169.55     25.69 o 
   1   1  14      292.56      287.53     10.95 o 
   2   1  14      726.13      627.40     17.86 o 
   3   1  14      549.46      587.21     18.12 o 
   4   1  14       97.44       69.35      7.86 o 
   5   1  14       92.57       70.35      7.81 o 
   6   1  14        1.80        6.89      7.52 o 
   7   1  14        1.73       19.24      9.85 o 
   8   1  14      350.53      349.78     19.56 o 
   9   1  14       57.56       82.54     14.09 o 
  10   1  14      120.52      122.37     10.33 o 
  11   1  14       85.42      106.58     10.88 o 
  12   1  14      115.63      156.35     12.71 o 
  13   1  14      445.36      483.38     39.18 o 
  14   1  14      117.39       75.70     12.79 o 
  15   1  14       43.87       52.32     13.60 o 
  16   1  14        1.10        4.82     14.89 o 
  17   1  14      453.74      586.44     27.95 o 
  18   1  14       72.52       65.08     13.50 o 
  19   1  14       75.88       63.71     16.85 o 
  20   1  14       25.51       30.81     13.83 o 
  21   1  14      279.82      333.23     29.44 o 
  22   1  14       59.27       73.65     15.73 o 
   0   2  14       96.05      107.31     11.53 o 
   1   2  14      130.49      151.16      8.91 o 
   2   2  14        0.00      -10.74      7.16 o 
   3   2  14      270.45      244.82     10.56 o 
   4   2  14       14.92        7.56      8.10 o 
   5   2  14       15.61       14.42      8.12 o 
   6   2  14      232.72      273.99     14.50 o 
   7   2  14       77.00       99.10     10.44 o 
   8   2  14       31.46       63.80     11.74 o 
   9   2  14        0.21        9.16      8.94 o 
  10   2  14      239.83      270.56     20.68 o 
  11   2  14      279.90      302.95     16.25 o 
  12   2  14       25.82       43.24     10.95 o 
  13   2  14        2.20        6.18      9.94 o 
  14   2  14       93.44      100.30     23.84 o 
  15   2  14        0.88        9.27     11.25 o 
  16   2  14        4.76      -17.66     11.77 o 
  17   2  14       25.04       50.98     16.17 o 
  18   2  14       77.48      141.86     24.18 o 
  19   2  14       14.35       54.44     24.45 o 
  20   2  14      114.75      154.83     20.63 o 
  21   2  14       27.29       18.12     14.44 o 
  22   2  14      101.24       98.64     17.71 o 
   1   3  14       27.73       40.84      8.97 o 
   2   3  14       43.20       44.86      8.94 o 
   3   3  14        5.61        6.32      9.00 o 
   4   3  14       74.27       87.02      9.79 o 
   5   3  14       11.89       16.68      9.08 o 
   6   3  14       56.17       56.56      9.43 o 
   7   3  14       20.85        6.37      9.12 o 
   8   3  14        9.43       12.72      9.25 o 
   9   3  14       81.65       95.46     10.61 o 
  10   3  14       14.17        5.34      9.96 o 
  11   3  14       50.86       54.28     10.58 o 
  12   3  14      148.21      138.35     12.14 o 
  13   3  14       10.59       27.73     16.76 o 
  14   3  14        7.12       11.73     11.99 o 
  15   3  14       42.10        9.42     12.67 o 
  16   3  14       98.54      122.72     21.51 o 
  17   3  14       65.06       64.23     17.53 o 
  18   3  14        0.25       12.03     13.56 o 
  19   3  14        1.51      -18.87     15.06 o 
  20   3  14       20.66       20.96     17.05 o 
   0   4  14       97.59       64.47     17.34 o 
   1   4  14        0.01       -6.04     11.71 o 
   2   4  14        4.18        8.05     11.75 o 
   3   4  14       48.29       62.21     12.04 o 
   4   4  14       41.63       33.65     10.36 o 
   5   4  14       42.70       93.65     12.30 o 
   6   4  14       93.22       71.03     11.54 o 
   7   4  14       64.34       66.26     10.83 o 
   8   4  14       19.63       69.18     21.41 o 
   9   4  14        6.08       12.29     10.70 o 
  10   4  14       25.38       52.25     11.41 o 
  11   4  14        6.00       18.73     13.67 o 
  12   4  14        8.38       -5.02     18.13 o 
  13   4  14       24.69       20.20     12.54 o 
  14   4  14        5.49       11.25     13.67 o 
  15   4  14       58.37       46.97     14.40 o 
  16   4  14        0.04       57.54     17.87 o 
  17   4  14        1.17      -14.00     16.44 o 
   1   5  14        0.21        7.80     13.75 o 
   2   5  14        8.19        8.60     14.28 o 
   3   5  14       41.82       26.06     14.36 o 
   4   5  14       13.99      -11.76     14.09 o 
   5   5  14       10.00        3.39     13.37 o 
   6   5  14       27.27       36.63     14.28 o 
   7   5  14        8.73       14.92     12.32 o 
   8   5  14       14.25       21.66     12.55 o 
   9   5  14      108.05      137.39     14.63 o 
  10   5  14      240.26      270.49     15.97 o 
  11   5  14      172.61      161.84     14.73 o 
  12   5  14       34.48       57.69     13.31 o 
  13   5  14      206.36      277.48     24.18 o 
   0   6  14      192.47      149.10     26.14 o 
   1   6  14       76.55       74.39     16.91 o 
   2   6  14        0.02        5.05     16.75 o 
   3   6  14       31.37       51.52     16.48 o 
   4   6  14       56.50       44.85     16.88 o 
   5   6  14       38.25       17.82     16.81 o 
   6   6  14      218.61      224.28     19.79 o 
   1   1  15       49.01       58.20      8.15 o 
   2   1  15      397.23      388.83     14.25 o 
   3   1  15       44.14       37.55      8.57 o 
   4   1  15       11.88       13.23      8.49 o 
   5   1  15      173.10      166.29     14.84 o 
   6   1  15       85.27       56.45     10.28 o 
   7   1  15       14.16       48.91     16.64 o 
   8   1  15       57.93       71.44     12.56 o 
   9   1  15        4.74        0.63     11.64 o 
  10   1  15       27.64       30.79     11.02 o 
  11   1  15       67.93      105.65     14.60 o 
  12   1  15        2.70      -16.36     11.45 o 
  13   1  15       22.59       21.29     17.15 o 
  14   1  15        0.13       38.59     28.04 o 
  15   1  15       20.81        8.43     12.95 o 
  16   1  15       83.71      111.07     22.15 o 
  17   1  15       32.15       34.75     14.12 o 
  18   1  15      145.49      198.80     35.20 o 
  19   1  15       75.30       97.92     18.14 o 
  20   1  15       82.08       89.24     15.92 o 
   0   2  15      123.82      152.40     13.80 o 
   1   2  15       86.25       95.85      9.04 o 
   2   2  15       13.29       11.80      8.14 o 
   3   2  15      315.88      324.47     15.58 o 
   4   2  15      355.61      396.46     15.78 o 
   5   2  15       57.44       66.39     10.12 o 
   6   2  15       13.12        6.47      9.75 o 
   7   2  15      306.02      318.77     23.67 o 
   8   2  15        0.88        5.70     10.46 o 
   9   2  15      315.81      296.80     20.32 o 
  10   2  15        7.72        0.56     11.46 o 
  11   2  15      109.46      131.62     14.82 o 
  12   2  15       29.66       54.89     14.78 o 
  13   2  15      474.85      496.21     23.30 o 
  14   2  15       18.32       16.69     13.43 o 
  15   2  15       63.82      111.74     22.68 o 
  16   2  15      114.19      123.02     16.59 o 
  17   2  15      173.71      175.84     18.14 o 
  18   2  15        0.29       -4.02     15.16 o 
  19   2  15       81.68      121.28     17.36 o 
   1   3  15      162.11      203.22     18.43 o 
   2   3  15       57.11       60.76     12.14 o 
   3   3  15       94.08      111.19     11.18 o 
   4   3  15       33.00       40.86     10.35 o 
   5   3  15      114.10      137.24     12.85 o 
   6   3  15       39.31       30.43     10.48 o 
   7   3  15       57.07       76.15     10.98 o 
   8   3  15      113.01      133.13     15.61 o 
   9   3  15      119.08      168.16     18.65 o 
  10   3  15       11.72       14.98     12.53 o 
  11   3  15        3.65       20.47     13.29 o 
  12   3  15      192.15      249.98     20.65 o 
  13   3  15      116.60      112.08     15.42 o 
  14   3  15        8.85        4.88     13.38 o 
  15   3  15        6.55        2.46     17.21 o 
  16   3  15      439.68      490.12     31.22 o 
  17   3  15       13.71       22.55     20.72 o 
   0   4  15        5.96       -1.81     18.71 o 
   1   4  15       63.87       50.03     13.71 o 
   2   4  15        3.44       -2.45     13.64 o 
   3   4  15       57.64       48.94     13.48 o 
   4   4  15       29.76       54.76     13.88 o 
   5   4  15      107.26      125.77     13.32 o 
   6   4  15        2.40       13.81     11.93 o 
   7   4  15        0.90       19.64     11.76 o 
   8   4  15       77.60       97.30     15.51 o 
   9   4  15      107.41      140.44     13.22 o 
  10   4  15        2.81       -3.14     13.43 o 
  11   4  15        1.87       14.56     14.02 o 
  12   4  15       56.96      102.85     13.60 o 
  13   4  15       39.73       52.32     15.17 o 
  14   4  15        0.24        9.05     15.01 o 
   1   5  15       12.45       28.69     15.39 o 
   2   5  15      148.10      214.76     21.51 o 
   3   5  15        8.01       -6.97     16.01 o 
   4   5  15       17.51       11.14     15.72 o 
   5   5  15       32.27       32.66     16.13 o 
   6   5  15       33.95       31.27     17.76 o 
   7   5  15        5.14       -8.42     15.71 o 
   8   5  15       29.70       23.04     16.08 o 
   9   5  15       61.65       78.96     14.71 o 
   0   0  16      154.73      160.49     26.44 o 
   1   0  16       13.32       30.80     13.97 o 
   2   0  16       74.14       72.52     14.83 o 
   3   0  16       80.64       46.77     14.63 o 
   4   0  16     1623.16     1567.74     89.91 o 
   5   0  16       50.54        9.34     24.43 o 
   6   0  16       19.70       46.09     41.08 o 
   7   0  16        0.96      -10.38     16.12 o 
   8   0  16     1043.71     1019.64    128.65 o 
   9   0  16       61.46       61.32     18.99 o 
  10   0  16      259.67      339.54     38.79 o 
  11   0  16       31.26       10.37     32.79 o 
  12   0  16       65.76       84.67     22.94 o 
  13   0  16        0.04       26.26     28.98 o 
  14   0  16      244.86      230.11     33.76 o 
  15   0  16        1.85       21.43     27.96 o 
  16   0  16      438.19      435.57     72.13 o 
  17   0  16        4.17        3.94     22.00 o 
  18   0  16       19.67       38.75     21.97 o 
   1   1  16      453.55      448.85     18.59 o 
   2   1  16        5.59       -3.12      9.86 o 
   3   1  16      257.40      297.36     19.99 o 
   4   1  16      104.16       83.87     10.71 o 
   5   1  16      404.14      316.44     16.03 o 
   6   1  16      124.46      118.95     12.78 o 
   7   1  16      746.91      762.35     27.94 o 
   8   1  16        8.16       -3.41     11.51 o 
   9   1  16      169.55      195.84     18.32 o 
  10   1  16       33.97       26.27     12.73 o 
  11   1  16      480.86      550.47     55.98 o 
  12   1  16       75.75       53.05     19.23 o 
  13   1  16       78.97       45.74     15.88 o 
  14   1  16       26.16       50.47     16.24 o 
  15   1  16        7.73       -4.54     14.42 o 
  16   1  16       29.46       33.97     15.20 o 
  17   1  16        4.56        0.77     15.18 o 
   0   2  16      348.32      408.42     26.54 o 
   1   2  16      174.59      177.15     13.61 o 
   2   2  16      104.98      103.42     12.34 o 
   3   2  16       63.68       73.62     12.80 o 
   4   2  16      465.74      541.66     20.75 o 
   5   2  16        0.02        2.45     11.37 o 
   6   2  16       29.28        6.98     16.74 o 
   7   2  16        0.87       10.64     11.79 o 
   8   2  16       69.32       82.12     12.84 o 
   9   2  16       20.62       11.09     12.23 o 
  10   2  16        4.89        2.17     13.61 o 
  11   2  16       24.02       34.19     13.35 o 
  12   2  16        0.20       -5.44     13.35 o 
  13   2  16       17.92       23.56     14.32 o 
  14   2  16        0.06      -13.25     21.35 o 
  15   2  16        4.58        3.76     16.16 o 
  16   2  16        1.99       17.92     16.79 o 
   1   3  16       74.01       47.57     13.64 o 
   2   3  16      246.15      255.05     16.47 o 
   3   3  16       21.47       75.06     24.51 o 
   4   3  16        1.15        1.41     11.65 o 
   5   3  16      180.21      153.42     13.33 o 
   6   3  16       14.69       12.44     12.31 o 
   7   3  16        2.69      -17.74     11.83 o 
   8   3  16       40.28       31.95     13.01 o 
   9   3  16      103.80       51.63     19.64 o 
  10   3  16        6.72       -7.21     13.49 o 
  11   3  16       13.86       22.85     13.95 o 
  12   3  16       26.75       60.76     15.13 o 
  13   3  16       49.12       28.26     15.66 o 
  14   3  16       27.48       43.01     15.36 o 
   0   4  16       76.91       71.51     21.58 o 
   1   4  16       13.98       10.59     14.47 o 
   2   4  16        0.18      -18.00     14.89 o 
   3   4  16        0.04      -22.46     15.05 o 
   4   4  16      190.28      201.00     19.85 o 
   5   4  16       16.79        1.58     15.06 o 
   6   4  16        8.13       33.37     17.20 o 
   7   4  16        0.30        9.02     13.58 o 
   8   4  16      147.52      161.13     22.67 o 
   9   4  16        3.71      -11.46     13.63 o 
  10   4  16       23.33       12.73     14.66 o 
   1   1  17       73.45      101.30     13.49 o 
   2   1  17        3.66       -9.01     12.60 o 
   3   1  17       64.01       56.45     14.54 o 
   4   1  17       53.93       43.82     17.09 o 
   5   1  17        4.98       -6.26     13.90 o 
   6   1  17        1.32       -4.43     12.74 o 
   7   1  17       32.93       27.43     13.54 o 
   8   1  17        1.37       -6.41     14.38 o 
   9   1  17       81.15       92.72     20.95 o 
  10   1  17       17.09       12.57     16.80 o 
  11   1  17       22.03       19.56     16.96 o 
  12   1  17       56.88       70.86     17.65 o 
  13   1  17      315.37      323.03     27.28 o 
   0   2  17     1167.78     1073.83     68.96 o 
   1   2  17        2.73        3.60     13.48 o 
   2   2  17       42.25       33.46     14.03 o 
   3   2  17        0.00       -6.02     12.98 o 
   4   2  17      274.57      300.52     18.18 o 
   5   2  17        3.42        9.49     13.34 o 
   6   2  17      218.20      230.78     24.83 o 
   7   2  17       91.11       76.21     14.65 o 
   8   2  17      151.01      169.02     16.14 o 
   9   2  17        1.52       20.01     14.29 o 
  10   2  17      211.97      238.32     24.78 o 
  11   2  17       24.08       33.71     15.70 o 
  12   2  17       65.41       76.01     27.14 o 
   1   3  17       35.57       53.12     15.68 o 
   2   3  17        0.69       -1.36     15.06 o 
   3   3  17       86.36      125.13     21.43 o 
   4   3  17      124.56      113.66     16.60 o 
   5   3  17       51.92       71.09     22.29 o 
   6   3  17       38.11       22.37     14.67 o 
   7   3  17       97.97      120.48     33.35 o 
   8   3  17       17.94       48.64     15.68 o 
   9   3  17      148.13      164.50     26.19 o 
   0   0  18        1.67      -10.45     26.46 o 
   1   0  18       92.77       81.50     23.13 o 
   2   0  18       15.13        7.64     20.88 o 
   3   0  18      245.30      250.87     35.07 o 
   4   0  18        7.73       25.99     21.64 o 
   5   0  18      186.75      229.04     46.50 o 
   6   0  18       76.09      108.91     31.09 o 
   7   0  18      174.29      198.24     32.46 o 
   8   0  18        1.16       34.61     29.86 o 
   9   0  18       37.69       10.02     31.41 o 
   1   1  18        0.70      -10.68     15.04 o 
   2   1  18       56.41       90.61     17.07 o 
   3   1  18        1.16       10.44     18.64 o 
   4   1  18        0.09        1.27     16.19 o 
   5   1  18        7.35       39.35     16.72 o 
   6   1  18       99.59      101.27     23.12 o 
   7   1  18       34.99       48.90     19.31 o 
   8   1  18       12.88       21.06     20.58 o 
   0   2  18        0.19      -11.59     28.97 o 
   1   2  18       21.99       42.77     20.86 o 
   2   2  18        7.08       -8.99     22.37 o 
   3   2  18        0.44      -15.94     17.48 o 
   4   2  18      103.04      143.89     17.59 o 
   5   2  18       24.21       -2.89     16.36 o 
                                                 
